# Supplementary material for: Learning the diffusion of nanoparticles in liquid phase TEM via physics-informed generative AI
Source: Nat Commun. 2025 Jul 8;16:6298. doi: 10.1038/s41467-025-61632-1 (PMC12238262; doi:10.1038/s41467-025-61632-1)
Supplement: Supplementary file 3 — Source Data [file 41467_2025_61632_MOESM3_ESM.xlsx]

## Sheet: fig2a_plotted_trajectories
BM_x	BM_y	FBM_x	FBM_y	CTRW_x	CTRW_y	LW_x	LW_y	SBM_x	SBM_y	ATTM_x	ATTM_y	LPTEM_x	LPTEM_y
0	0	0	0	0	0	0	0	0	0	0	0	0	0
0.0531956	0.0315405	0.0272672	-0.0103793	0	0	-0.0301065	0.0214604	-0.274252	-0.0628863	0.0901926	0.153391	0.0136283	0.104828
0.0846231	0.0475639	-0.0183701	-0.0426465	0	0	-0.0166514	0.0558975	-0.390332	-0.0113792	0.0817028	0.133129	-0.00372922	0.0991988
0.108183	0.0665317	-0.0557312	-0.026774	0	0	-0.0046555	0.0209254	-0.726542	-0.157564	0.102071	0.234947	-0.00877665	0.0985313
0.078326	0.0972408	-0.0388767	-0.0162979	0	0	0.025725	0.0419962	-0.92367	-0.134721	-0.0346758	0.196883	0.0266111	0.0918224
0.0734858	0.161771	-0.0724059	0.0420626	0	0	0.0561054	0.063067	-0.752851	-0.30227	-0.383341	0.110501	-0.0166374	0.101562
0.0469191	0.164302	-0.077579	0.0148312	-0.208818	-0.3485	0.0864858	0.0841378	-0.680104	-0.35622	-0.384052	0.121401	0.0539963	0.113502
0.0896386	0.150876	-0.0656343	0.0203092	0.229525	-0.788538	0.107338	0.114669	-0.541014	-0.442895	-0.381133	0.116072	0.012193	0.0771125
0.0266514	0.139302	-0.0973851	0.0520163	0.229525	-0.788538	0.132993	0.141291	-0.302227	-0.147475	-0.349191	0.098282	0.00486692	0.0205717
-0.000488759	0.0953375	-0.143293	0.0622457	0.229525	-0.788538	0.11115	0.111462	-0.374721	-0.285537	-0.344411	0.0752422	-0.00529933	0.0151494
-0.0409028	0.115766	-0.186784	0.0296807	0.229525	-0.788538	0.0766853	0.0980762	-0.531869	-0.202333	-0.343228	0.0908356	-0.0770755	0.014715
-0.0310008	0.163511	-0.159714	-0.0601649	0.229525	-0.788538	0.0422211	0.0846908	-0.613688	-0.213431	-0.322774	0.0897576	-0.101785	0.0235915
-0.0604704	0.119164	-0.119956	-0.0642225	0.229525	-0.788538	0.0077569	0.0713053	-0.417146	-0.346804	-0.30963	0.0835043	-0.115779	0.0558341
-0.0234332	0.115092	-0.128017	-0.00573291	0.229525	-0.788538	-0.0231734	0.0510502	-0.421741	-0.331967	-0.33805	0.063127	0.00869439	0.0791938
0.00554801	0.125002	-0.189364	-0.0419556	0.229525	-0.788538	0.00283259	0.0247702	-0.372767	-0.41258	-0.323937	0.105547	-0.0350577	0.116238
0.0365448	0.0978078	-0.23214	-0.00318746	0.229525	-0.788538	0.0288386	-0.00150989	-0.444385	-0.483647	-0.344166	0.113379	0.046516	0.0840251
-0.000713053	0.0657239	-0.243778	0.00360145	0.229525	-0.788538	0.0276209	0.0354424	-0.430402	-0.471692	-0.336148	0.109378	-0.000138958	0.0173905
-0.0160958	0.0533909	-0.209582	-0.0456536	0.229525	-0.788538	0.0264031	0.0723946	-0.540483	-0.38981	-0.337697	0.121693	0.0115825	0.00323885
-0.0271106	-0.000389643	-0.207878	-0.113841	0.229525	-0.788538	0.0187141	0.108559	-0.407991	-0.272047	-0.344068	0.104219	0.00418537	0.00188324
0.00161958	-0.0691608	-0.118396	-0.111784	0.229525	-0.788538	0.0285787	0.144191	-0.381482	-0.13647	-0.351263	0.116087	0.0193746	-0.0294732
0.0199024	-0.104085	-0.12959	-0.0989066	0.229525	-0.788538	0.0384433	0.179823	-0.308106	-0.00172517	-0.350478	0.115861	0.010591	0.0172574
0.0196159	-0.0665915	-0.0796858	-0.0956191	0.229525	-0.788538	0.0483079	0.215455	-0.404392	-0.16048	-0.362081	0.134416	-0.0224058	-0.0189401
0.0643757	-0.0562236	-0.12866	-0.0872983	0.229525	-0.788538	0.0796865	0.235008	-0.481622	-0.161181	-0.364605	0.158822	-0.011654	0.0159959
0.0153559	-0.0921455	-0.0401564	-0.0724638	0.229525	-0.788538	0.0574193	0.264523	-0.323948	-0.264456	-0.326891	0.145542	0.00995867	-0.0194736
0.0443421	-0.0377656	-0.0238541	-0.0233968	0.229525	-0.788538	0.0351521	0.294038	-0.267088	-0.285844	-0.173585	0.245963	0.0084105	0.0199165
0.0306057	0.00177718	0.00668683	-0.0490153	0.229525	-0.788538	0.0128849	0.323552	-0.230341	-0.310313	-0.102754	0.303238	0.0142357	-0.0121175
-0.0513445	0.0327884	-0.00495427	-0.0817097	0.229525	-0.788538	-0.0146242	0.29885	-0.353533	-0.263607	-0.167028	0.298278	-0.00711588	0.00357494
0.0139424	0.0305808	0.0050179	-0.150273	0.229525	-0.788538	-0.0149297	0.335821	-0.270086	-0.347494	-0.177737	0.285829	0.0110038	0.00343326
0.0211304	0.00270402	0.0871729	-0.164626	0.229525	-0.788538	0.0208856	0.344998	-0.251408	-0.335085	-0.167938	0.334599	-0.0115216	0.0647637
-0.00308742	0.0202199	0.0194123	-0.15225	0.0136277	-0.718812	0.0578495	0.345787	-0.215749	-0.392436	-0.105576	0.322872	0.00900379	0.220471
0.00719128	-0.00130854	0.0590589	-0.0765658	0.0136277	-0.718812	0.0278207	0.367356	-0.344178	-0.28524	-0.0902709	0.329427	-0.0153373	0.145853
-0.0391165	0.0295452	0.0797297	-0.0791995	0.0136277	-0.718812	0.0208679	0.331043	-0.317695	-0.295025	-0.0915903	0.343876	-0.0196902	0.162573
-0.0271573	0.0435974	0.0788558	-0.0297827	0.418059	-0.554573	0.0139151	0.294731	-0.365972	-0.346992	-0.408164	0.0233252	-0.00795368	0.222664
-0.110573	0.0158959	0.0560489	-0.00838895	0.418059	-0.554573	0.0450269	0.274755	-0.424287	-0.350794	-0.414345	0.0579294	0.00959648	0.095427
-0.13876	-0.019467	0.055722	0.0208027	0.418059	-0.554573	0.0743895	0.252288	-0.475592	-0.397313	-0.346008	0.0737875	0.032867	0.0539297
-0.141947	-0.00276219	0.042192	-0.0175565	0.418059	-0.554573	0.0793923	0.215656	-0.437979	-0.425501	-0.45488	0.0119738	0.0138979	0.0406984
-0.170827	-0.00900781	0.127024	0.00942695	0.418059	-0.554573	0.0843952	0.179023	-0.373177	-0.366297	-0.469552	0.0458724	-0.000700596	0.0851543
-0.224957	0.00732628	0.11998	-0.0247587	0.418059	-0.554573	0.119399	0.190927	-0.412657	-0.454455	-0.485311	0.0163977	0.0168322	0.0640796
-0.21755	0.017604	0.190858	-0.0630787	0.418059	-0.554573	0.0917069	0.16643	-0.400689	-0.304383	-0.44789	0.0310221	0.00151713	0.0980241
-0.154785	-0.0444258	0.172504	-0.0949997	0.418059	-0.554573	0.0644808	0.191444	-0.336147	-0.355305	-0.419126	-0.0309121	0.00937489	0.107468
-0.156139	-0.0251831	0.115648	-0.13367	0.418059	-0.554573	0.0372546	0.216458	-0.262332	-0.293839	-0.412336	-0.0106211	-0.0247653	-0.046988
-0.140134	-0.0317947	0.0784537	-0.0848278	0.418059	-0.554573	0.0100284	0.241471	-0.332764	-0.352263	-0.45828	0.0188587	-0.133888	-0.0533945
-0.15878	-0.00762196	0.146308	-0.106667	0.418059	-0.554573	-0.0171977	0.266485	-0.350573	-0.236005	-0.466949	0.00959635	-0.0569876	-0.0137744
-0.121338	-0.0141494	0.135017	-0.0657448	0.418059	-0.554573	-0.0444239	0.291499	-0.288542	-0.197459	-0.458605	0.00608006	0.0759449	0.0418246
-0.1465	-0.0577983	0.120087	-0.0219219	0.418059	-0.554573	-0.0716501	0.316513	-0.265591	-0.231901	-0.52654	-0.0369205	0.0487422	0.0228674
-0.127119	-0.0877977	0.0659811	-0.0563133	0.418059	-0.554573	-0.10547	0.331452	-0.183199	-0.111744	-0.570988	-0.0439821	0.213084	0.123029
-0.163467	-0.0644218	-0.0288144	-0.0289847	0.418059	-0.554573	-0.141736	0.324263	-0.155034	-0.176936	-0.60565	-0.038574	0.183225	0.111598
-0.119977	-0.0914613	-0.0297198	0.0802738	0.418059	-0.554573	-0.126846	0.290422	-0.160934	-0.241297	-0.610043	-0.0465241	0.193561	0.0814172
-0.0966427	-0.0957681	-0.186437	0.105886	0.418059	-0.554573	-0.111955	0.256581	-0.171724	-0.172098	-0.593478	-0.0901726	0.175228	0.113115
-0.0849926	-0.126556	-0.197273	0.114572	0.418059	-0.554573	-0.0970641	0.22274	-0.201043	-0.165156	-0.625068	0.1908	0.198733	0.0902611
-0.110691	-0.10631	-0.16051	0.134496	0.418059	-0.554573	-0.133244	0.230352	-0.166251	-0.17094	-0.834126	0.383077	0.203178	0.117388
-0.073211	-0.0928958	-0.151985	0.108528	0.418059	-0.554573	-0.0963803	0.233181	-0.118481	-0.103949	-0.623833	0.587966	0.150561	0.131686
-0.0303329	-0.133387	-0.0917044	0.141982	-0.253382	-0.647507	-0.125228	0.256306	-0.0819342	-0.0759389	-0.736905	0.563903	0.161411	0.111887
-0.000514441	-0.149742	-0.156627	0.0673221	-0.253382	-0.647507	-0.11328	0.291295	-0.152439	-0.11338	-0.654557	0.625448	0.130983	0.13789
-0.0328424	-0.0897275	-0.199452	0.0623455	-0.253382	-0.647507	-0.101332	0.326283	-0.140001	-0.0266904	-0.592868	0.703959	0.176244	0.10152
-0.0289912	-0.0958077	-0.194656	0.152309	-0.253382	-0.647507	-0.08363	0.293824	-0.0850273	-0.0411024	-0.660646	0.780672	0.30946	0.167705
-0.0219431	-0.0559886	-0.0630584	0.0461252	-0.253382	-0.647507	-0.0659284	0.261365	-0.125052	0.00829848	-0.649037	0.799849	0.300678	0.143931
-0.0366043	-0.069018	-0.0964812	-0.0029089	-0.329758	-0.077679	-0.0811141	0.295074	-0.120279	0.0687101	-0.897929	0.536562	0.303537	0.142224
-0.0359443	-0.0756539	-0.0528986	0.0379105	-0.329758	-0.077679	-0.0830537	0.258153	-0.0760623	0.160152	-0.79452	0.56132	0.30221	0.172633
-0.0390981	-0.135329	-0.115265	0.0186933	-0.408104	-0.140816	-0.107295	0.286069	-0.0995503	0.1058	-0.688628	0.594097	0.11115	0.0763903
-0.0215754	-0.0808161	-0.120605	0.0394232	-0.408104	-0.140816	-0.131536	0.313986	-0.131306	0.119706	-0.514226	0.437218	0.123345	0.129385
-0.011078	-0.0985243	-0.0527548	-0.02155	-0.408104	-0.140816	-0.163371	0.332787	-0.165049	0.206986	-0.476459	0.477232	0.145953	0.125778
-0.0232984	-0.138443	-0.0109713	0.008655	-0.581941	-0.394081	-0.195206	0.351588	-0.176687	0.14186	-0.534016	0.439427	0.111218	0.107696
-0.013843	-0.128669	-0.146932	0.0104429	-0.581941	-0.394081	-0.227041	0.370389	-0.157813	0.13954	-0.272908	0.684009	0.181188	0.111632
-0.030005	-0.130329	-0.112953	0.0733956	-0.581941	-0.394081	-0.258876	0.389191	-0.0552009	0.166173	-0.288899	0.644915	0.200884	0.120755
-0.0372705	-0.0995539	-0.0719264	0.0604924	-0.581941	-0.394081	-0.290711	0.407992	-0.0582477	0.207497	-0.286741	0.586149	0.185661	0.129768
0.00110757	-0.117061	-0.0572905	0.109961	-0.581941	-0.394081	-0.296747	0.371516	-0.0444828	0.217051	-0.504446	0.478835	0.169734	0.0913766
0.0473438	-0.144936	-0.033219	0.115781	-0.581941	-0.394081	-0.293533	0.408348	0.0303869	0.273689	-0.328794	0.638034	0.191697	0.112508
0.0520924	-0.131891	-0.049047	0.131519	-0.581941	-0.394081	-0.290318	0.44518	0.0191394	0.28948	-0.246269	0.707826	0.184755	0.126088
0.0456543	-0.118951	-0.0263127	0.102834	-0.581941	-0.394081	-0.302736	0.410356	-0.00148373	0.253755	-0.256641	0.198441	0.220798	0.106242
0.0136006	-0.0990603	-0.00362568	0.121314	-0.581941	-0.394081	-0.315154	0.375531	-0.0183841	0.298368	-0.251372	0.255461	0.186662	0.108468
0.0317329	-0.125507	0.0365986	0.145058	-0.581941	-0.394081	-0.327571	0.340706	-0.11032	0.344404	-0.324307	0.235393	0.182187	0.108853
0.0161379	-0.189543	-0.0862159	0.177365	-0.581941	-0.394081	-0.342665	0.374457	-0.139249	0.40162	-0.387967	0.219851	0.226817	0.137212
0.0200968	-0.179273	0.0520148	0.217808	-0.581941	-0.394081	-0.336329	0.338032	-0.120211	0.457601	-0.329877	0.163884	0.336325	0.221298
0.0196788	-0.184049	-0.0637276	0.264819	-0.581941	-0.394081	-0.354774	0.305989	-0.0780379	0.465016	-0.291864	0.144261	0.319687	0.166975
0.0305761	-0.266258	0.06644	0.256287	-0.581941	-0.394081	-0.31909	0.315663	-0.077332	0.480178	-0.188889	0.205011	0.272974	0.154316
0.0519924	-0.246533	0.0312373	0.168297	-0.581941	-0.394081	-0.283405	0.325336	-0.0884857	0.448767	-0.665905	0.300422	0.211484	0.0888794
0.10951	-0.217361	0.0481166	0.193977	-0.581941	-0.394081	-0.247721	0.335009	-0.140288	0.342625	-0.613238	0.173557	0.226296	0.144448
0.0931928	-0.209919	0.0472129	0.287495	-0.581941	-0.394081	-0.272184	0.362731	-0.0893518	0.273654	-0.634122	0.167498	0.13487	0.0851339
0.0976796	-0.274629	0.0924172	0.350316	-0.581941	-0.394081	-0.308724	0.368369	-0.217328	0.22514	-0.681964	0.147737	0.196262	0.117408
0.142457	-0.265531	0.240065	0.429855	-0.581941	-0.394081	-0.34058	0.349604	-0.354993	0.281919	-0.716351	0.201064	0.194846	0.0892468
0.204015	-0.304133	0.291191	0.50237	-0.581941	-0.394081	-0.372436	0.330839	-0.367498	0.294795	-0.657335	0.150409	0.199844	0.113233
0.185776	-0.332772	0.339227	0.444835	-0.581941	-0.394081	-0.365681	0.294489	-0.334999	0.2628	-0.634557	0.115683	0.205973	0.127407
0.166382	-0.353287	0.237956	0.400378	-0.581941	-0.394081	-0.376912	0.259264	-0.353583	0.220341	-0.618287	0.135093	0.208212	0.132371
0.157887	-0.364235	0.292016	0.388447	-0.581941	-0.394081	-0.406545	0.237153	-0.396595	0.238054	-0.717253	0.329885	0.224733	0.122101
0.162783	-0.405718	0.339829	0.273532	-0.581941	-0.394081	-0.38793	0.205209	-0.431058	0.208267	-0.678929	0.327623	0.215352	0.102166
0.137579	-0.387599	0.336679	0.181382	-0.581941	-0.394081	-0.39683	0.169324	-0.50608	0.278935	-0.671135	0.294347	0.163865	0.0849947
0.0904904	-0.391255	0.272352	0.0862686	-0.581941	-0.394081	-0.428642	0.150483	-0.520651	0.334352	-0.660894	0.287765	0.224718	0.0222916
0.0898694	-0.41059	0.199954	0.0570764	-0.581941	-0.394081	-0.448775	0.181493	-0.557727	0.254091	-0.66925	0.275757	0.346926	0.014233
0.0891663	-0.408822	0.187137	0.0665023	-0.581941	-0.394081	-0.485325	0.187063	-0.520415	0.345803	-0.656129	0.285131	0.393382	0.0173157
0.142392	-0.450683	0.221174	-0.00185456	-0.581941	-0.394081	-0.495301	0.222664	-0.524731	0.329008	-0.651791	0.266456	0.331921	0.0923141
0.151639	-0.464869	0.165452	0.016168	-0.581941	-0.394081	-0.531987	0.218075	-0.540088	0.31961	-0.611851	0.263991	0.344954	0.0492111
0.150457	-0.46546	0.142294	0.0321764	-0.581941	-0.394081	-0.568674	0.213486	-0.5186	0.276779	-0.644435	0.264189	0.330706	0.0226949
0.190334	-0.437188	0.181303	0.061139	-0.581941	-0.394081	-0.60536	0.208898	-0.526297	0.271348	-0.652774	0.269947	0.332735	0.0646075
0.178961	-0.442553	0.172989	0.108398	-0.581941	-0.394081	-0.642047	0.204309	-0.584495	0.303564	-0.629264	0.257036	0.352413	0.0606467
0.157235	-0.430871	0.165391	0.137142	-0.581941	-0.394081	-0.635247	0.240651	-0.58572	0.299395	-0.623894	0.273141	0.361038	0.0303925
0.174644	-0.446349	0.199558	0.113042	-0.581941	-0.394081	-0.67206	0.237225	-0.576875	0.32223	-0.632872	0.267491	0.347311	0.0540718
0.147874	-0.447608	0.227629	0.127961	-0.581941	-0.394081	-0.669543	0.274111	-0.642462	0.341672	-0.627717	0.28346	0.380064	-0.0386859
0.159064	-0.422467	0.226157	0.160284	-0.581941	-0.394081	-0.667026	0.310998	-0.655904	0.373872	-0.66717	0.307583	0.250605	-0.00317965
0.175984	-0.415865	0.208423	0.135974	-0.581941	-0.394081	-0.703986	0.31194	-0.587444	0.458635	-0.668729	0.31773	0.191488	0.0828631
0.175637	-0.425326	0.26499	0.172368	-0.581941	-0.394081	-0.711215	0.275681	-0.573748	0.457048	-0.638296	0.324484	0.192523	0.0983292
0.101676	-0.363372	0.303645	0.161626	-0.581941	-0.394081	-0.718445	0.239422	-0.541335	0.475984	-0.639234	0.303155	0.195818	0.114281
0.100547	-0.372615	0.351065	0.204608	-0.581941	-0.394081	-0.740211	0.209537	-0.517227	0.48595	-0.629354	0.31869	0.0964438	0.114386
0.112024	-0.352656	0.351045	0.195845	-0.581941	-0.394081	-0.761978	0.179651	-0.537222	0.516353	-0.604185	0.336711	0.186359	0.0850485
0.151425	-0.354545	0.314009	0.170033	-0.581941	-0.394081	-0.797564	0.169622	-0.501496	0.446358	-0.619676	0.32236	0.165379	0.105027
0.147163	-0.35219	0.252344	0.0861152	-0.581941	-0.394081	-0.83315	0.159593	-0.445029	0.399896	-0.576029	0.295116	0.163861	0.0867788
0.170523	-0.383787	0.298561	0.201372	-0.581941	-0.394081	-0.867007	0.144737	-0.494136	0.340773	-0.578841	0.271409	0.250525	0.0949362
0.155492	-0.429796	0.310979	0.24483	-0.581941	-0.394081	-0.831899	0.133144	-0.471946	0.312899	-0.575422	0.261445	0.232829	0.105617
0.192203	-0.449994	0.314703	0.260622	-0.581941	-0.394081	-0.795083	0.129748	-0.397514	0.288521	-0.551074	0.234891	0.13275	0.102786
0.198248	-0.409926	0.29232	0.330446	-0.581941	-0.394081	-0.758632	0.135935	-0.390145	0.259901	-0.458175	0.211865	0.185365	0.0979634
0.127461	-0.40953	0.279571	0.308845	-0.581941	-0.394081	-0.722181	0.142123	-0.443323	0.287629	-0.460035	0.267099	0.206848	0.124503
0.120951	-0.397262	0.224273	0.297201	-0.581941	-0.394081	-0.68573	0.148311	-0.445987	0.216096	-0.463149	0.29527	0.262602	0.104069
0.12113	-0.415113	0.262486	0.326002	-0.581941	-0.394081	-0.649279	0.154498	-0.497479	0.192812	-0.463657	0.302426	0.225655	0.113299
0.0975247	-0.42119	0.251605	0.347179	-0.581941	-0.394081	-0.612828	0.160686	-0.430162	0.208405	-0.486557	0.26017	0.191369	0.075828
0.12829	-0.417009	0.323698	0.27349	-0.581941	-0.394081	-0.576377	0.166873	-0.411532	0.200723	-0.486893	0.270678	0.227653	0.0326538
0.136282	-0.416246	0.259516	0.301968	-0.581941	-0.394081	-0.539927	0.173061	-0.435767	0.232796	-0.452922	0.282266	0.206902	0.0051737
0.11185	-0.399314	0.287725	0.240015	-0.581941	-0.394081	-0.503476	0.179248	-0.406921	0.269176	-0.456865	0.304169	0.206789	0.0376121
0.0665636	-0.404678	0.305001	0.255382	-0.581941	-0.394081	-0.467025	0.185436	-0.388093	0.233267	-0.486255	0.306056	0.205793	0.0406158
0.0528256	-0.395277	0.267848	0.225724	-0.581941	-0.394081	-0.430574	0.191624	-0.285319	0.203636	-0.467479	0.338095	0.188044	0.0548156
0.0219557	-0.412291	0.199247	0.295061	-0.581941	-0.394081	-0.394123	0.197811	-0.253276	0.216439	-0.443112	0.360978	0.218867	0.000193353
0.022558	-0.439154	0.273748	0.278789	-0.581941	-0.394081	-0.357672	0.203999	-0.241388	0.212044	-0.430755	0.348678	0.222718	0.0411435
0.0532325	-0.438906	0.21478	0.126183	-0.581941	-0.394081	-0.321221	0.210186	-0.262961	0.28268	-0.425249	0.399236	0.243136	0.0183736
0.0314922	-0.413433	0.21982	0.12861	-0.581941	-0.394081	-0.284771	0.216374	-0.285226	0.208019	-0.392112	0.407198	0.240893	0.0292932
-0.00395823	-0.419423	0.217776	0.204895	-0.581941	-0.394081	-0.24832	0.222561	-0.274204	0.249794	-0.358322	0.367184	0.17106	0.031068
0.0119826	-0.411407	0.294392	0.119649	-0.581941	-0.394081	-0.211869	0.228749	-0.289531	0.272806	-0.370214	0.367778	0.15144	0.0831101
0.0123191	-0.437447	0.361036	0.117368	-0.581941	-0.394081	-0.175418	0.234937	-0.329787	0.299302	-0.385103	0.378996	0.219678	0.111284
-0.0317953	-0.4526	0.371372	-0.0211471	-0.581941	-0.394081	-0.138967	0.241124	-0.391765	0.277886	-0.409584	0.297925	0.256604	0.0236909
-0.0600219	-0.456474	0.377664	-0.0106835	-0.581941	-0.394081	-0.102516	0.247312	-0.480747	0.276834	-0.441367	0.323665	0.199826	0.000574841
-0.0520288	-0.469869	0.29744	0.0467042	-0.581941	-0.394081	-0.0748871	0.27188	-0.47038	0.247205	-0.510165	0.542785	0.155054	0.0446399
-0.044774	-0.415205	0.348026	0.100895	-0.581941	-0.394081	-0.0472579	0.296448	-0.485907	0.311061	-0.370378	0.432946	0.179715	0.113101
-0.0374118	-0.439954	0.325902	0.0410491	-0.581941	-0.394081	-0.026021	0.266183	-0.512797	0.247391	-0.395405	0.416136	0.264369	0.103921
-0.0358678	-0.421916	0.395718	-0.0231911	-0.581941	-0.394081	-0.00478398	0.235918	-0.518215	0.289865	-0.385208	0.439566	0.250943	0.100545
-0.0591626	-0.450523	0.317196	-0.111441	-0.581941	-0.394081	-0.0371617	0.218068	-0.499792	0.316547	-0.451434	0.423302	0.201098	0.116017
-0.0600159	-0.450095	0.318941	-0.14796	-0.581941	-0.394081	-0.0695394	0.200218	-0.542322	0.337886	-0.451341	0.279175	0.181127	0.114283
-0.0479466	-0.470969	0.352844	-0.201399	-0.581941	-0.394081	-0.101917	0.182367	-0.539536	0.351697	-0.451591	0.314028	0.222624	0.101424
-0.0453794	-0.44735	0.353764	-0.215129	-0.581941	-0.394081	-0.134295	0.164517	-0.517229	0.347043	-0.405575	0.327796	0.209705	0.0849685
-0.101397	-0.388046	0.25275	-0.232662	-0.581941	-0.394081	-0.162622	0.140758	-0.489353	0.35131	-0.295772	0.348577	0.528936	-0.119634
-0.106331	-0.397324	0.211987	-0.21596	-0.581941	-0.394081	-0.19095	0.116998	-0.453605	0.337031	-0.294086	0.34533	0.609739	-0.177144
-0.0760804	-0.432552	0.241619	-0.178816	-0.581941	-0.394081	-0.205731	0.0831095	-0.448899	0.335654	-0.296048	0.340943	0.592165	-0.191511
-0.119259	-0.438177	0.260575	-0.195948	-0.581941	-0.394081	-0.17549	0.104379	-0.426753	0.329662	-0.298213	0.340593	0.526617	-0.151016
-0.138991	-0.496239	0.275434	-0.214112	-0.581941	-0.394081	-0.167711	0.140524	-0.470063	0.319279	-0.298531	0.339085	0.590689	-0.179672
-0.165181	-0.504005	0.155819	-0.273097	-0.581941	-0.394081	-0.159932	0.176669	-0.428206	0.340608	-0.300305	0.339016	0.583222	-0.169631
-0.159264	-0.471372	0.225809	-0.267033	-0.581941	-0.394081	-0.125739	0.190732	-0.427071	0.312092	-0.300581	0.339232	0.776725	-0.233107
-0.143461	-0.442425	0.201946	-0.228074	-0.581941	-0.394081	-0.0915454	0.204795	-0.460613	0.279175	-0.296436	0.341412	0.798867	-0.248801
-0.146161	-0.443272	0.29204	-0.266604	-0.581941	-0.394081	-0.0780008	0.239197	-0.451588	0.235805	-0.294744	0.343122	0.83065	-0.239201
-0.115785	-0.426062	0.27566	-0.205504	-0.581941	-0.394081	-0.0906583	0.273935	-0.447014	0.28135	-0.298418	0.34155	0.866112	-0.272367
-0.0942245	-0.461899	0.332181	-0.185491	-0.581941	-0.394081	-0.103316	0.308673	-0.374729	0.298906	-0.297505	0.339911	0.754449	-0.24608
-0.0764392	-0.427704	0.366644	-0.220809	-0.581941	-0.394081	-0.140172	0.305745	-0.352726	0.336105	-0.300317	0.341081	0.682966	-0.194159
-0.0755276	-0.409586	0.41394	-0.315162	-0.581941	-0.394081	-0.110665	0.328023	-0.356017	0.382609	-0.299413	0.342469	0.719863	-0.193034
-0.103456	-0.428264	0.439995	-0.246243	-0.581941	-0.394081	-0.106547	0.291281	-0.305543	0.363567	-0.300003	0.340084	0.734002	-0.265272
-0.126038	-0.479347	0.536663	-0.269122	-0.581941	-0.394081	-0.0747611	0.310165	-0.230928	0.366851	-0.298896	0.338822	0.710961	-0.183302
-0.111514	-0.470681	0.535878	-0.221993	-0.581941	-0.394081	-0.0685857	0.346618	-0.279318	0.4236	-0.298005	0.338169	0.739175	-0.192115
-0.160331	-0.459446	0.617261	-0.20513	-0.581941	-0.394081	-0.087097	0.378623	-0.285853	0.395179	-0.297649	0.338346	0.687172	-0.227915
-0.167005	-0.447766	0.632687	-0.168496	-0.581941	-0.394081	-0.123968	0.375887	-0.268374	0.353753	-0.299178	0.339762	0.619127	-0.183657
-0.167423	-0.431746	0.598353	-0.106752	-0.581941	-0.394081	-0.147496	0.404407	-0.296355	0.323946	-0.298236	0.338202	0.540885	-0.189319
-0.109965	-0.410271	0.544698	-0.141446	-0.581941	-0.394081	-0.110714	0.408157	-0.321046	0.344749	-0.299795	0.340595	0.715878	-0.178326
-0.0962677	-0.394306	0.605763	-0.164577	-0.581941	-0.394081	-0.0839045	0.382698	-0.298788	0.26753	-0.300403	0.341005	0.699283	-0.184761
-0.0795737	-0.362434	0.634407	-0.203079	-0.581941	-0.394081	-0.117257	0.366743	-0.223462	0.284387	-0.300983	0.339583	0.721033	-0.298098
-0.0342991	-0.454663	0.594622	-0.309378	-0.581941	-0.394081	-0.127401	0.402297	-0.245218	0.284853	-0.301169	0.339557	0.531395	-0.384343
-0.0461445	-0.481918	0.538479	-0.292474	-0.581941	-0.394081	-0.137545	0.43785	-0.267317	0.305227	-0.299449	0.336962	0.540803	-0.36458
-0.0669529	-0.517413	0.628008	-0.211943	-0.581941	-0.394081	-0.147689	0.473404	-0.221323	0.337481	-0.298431	0.339645	0.471284	-0.382567
-0.0671428	-0.544339	0.62412	-0.154215	-0.581941	-0.394081	-0.157833	0.508957	-0.296281	0.357213	-0.298387	0.337713	0.537108	-0.371286
-0.0313612	-0.583686	0.595434	-0.105501	-0.581941	-0.394081	-0.133951	0.480733	-0.25008	0.369489	-0.298921	0.336315	0.52197	-0.378346
-0.0477285	-0.58215	0.626343	-0.146845	-0.581941	-0.394081	-0.144827	0.516069	-0.255209	0.43547	-0.298531	0.339219	0.518411	-0.389358
0.00890613	-0.601363	0.634237	-0.165594	-0.581941	-0.394081	-0.119464	0.542971	-0.262028	0.444575	-0.296025	0.336371	0.541795	-0.373349
0.0113186	-0.625661	0.644213	-0.197242	-0.581941	-0.394081	-0.14732	0.51866	-0.290256	0.424504	-0.294845	0.337359	0.568686	-0.390975
0.00110762	-0.640626	0.640696	-0.0859584	-0.581941	-0.394081	-0.166318	0.486942	-0.218064	0.366189	-0.295212	0.337641	0.542328	-0.367734
-0.0108522	-0.679778	0.609664	-0.0560939	-0.581941	-0.394081	-0.152869	0.521382	-0.252255	0.404383	-0.294512	0.342031	0.561621	-0.377591
0.0511789	-0.716146	0.696076	0.00643074	-0.581941	-0.394081	-0.13942	0.555821	-0.270077	0.411461	-0.295719	0.340708	0.585799	-0.339488
0.0313649	-0.708206	0.706698	-0.00331391	-0.581941	-0.394081	-0.125971	0.590261	-0.245118	0.427897	-0.296212	0.342296	0.557005	-0.386333
0.0197486	-0.730401	0.709373	-0.0188544	-0.581941	-0.394081	-0.112522	0.6247	-0.222196	0.422708	-0.296735	0.341799	0.52558	-0.391143
0.0651633	-0.722693	0.637077	0.0117674	-0.581941	-0.394081	-0.142656	0.603279	-0.207987	0.447929	-0.297924	0.342343	0.544473	-0.363806
0.0765713	-0.696311	0.57412	-0.1234	-0.581941	-0.394081	-0.17279	0.581857	-0.233927	0.467762	-0.297907	0.343376	0.585353	-0.378101
0.0839715	-0.712395	0.499378	-0.108778	-0.581941	-0.394081	-0.191866	0.550186	-0.24114	0.425992	-0.29814	0.34177	0.579572	-0.383858
0.0971496	-0.748634	0.541733	-0.165568	-0.581941	-0.394081	-0.210943	0.518515	-0.227754	0.388962	-0.296133	0.341508	0.551349	-0.404754
0.153852	-0.759472	0.537191	-0.0880759	-0.581941	-0.394081	-0.230019	0.486845	-0.287711	0.366408	-0.296303	0.339824	0.540911	-0.40703
0.162652	-0.835698	0.53268	-0.0573394	-0.581941	-0.394081	-0.249096	0.455174	-0.281036	0.369492	-0.296408	0.336106	0.526869	-0.389399
0.187729	-0.731122	0.581528	-0.0629194	-0.581941	-0.394081	-0.283006	0.440441	-0.250651	0.382888	-0.292504	0.334653	0.547996	-0.374319
0.239688	-0.688365	0.598703	0.0922185	-0.581941	-0.394081	-0.279589	0.403627	-0.231184	0.329784	-0.293683	0.333045	0.539862	-0.381161
0.21049	-0.701248	0.621837	0.137874	-0.581941	-0.394081	-0.276172	0.366813	-0.205718	0.276667	-0.292846	0.337211	0.567547	-0.370621
0.202269	-0.696138	0.567502	0.120632	-0.581941	-0.394081	-0.272755	0.329999	-0.181079	0.328009	-0.29165	0.336487	0.549051	-0.361596
0.174482	-0.721211	0.633797	0.198504	-0.581941	-0.394081	-0.269337	0.293185	-0.181472	0.318715	-0.290353	0.334925	0.592576	-0.321083
0.19425	-0.706746	0.636669	0.115475	-0.581941	-0.394081	-0.26592	0.256371	-0.228907	0.293108	-0.292459	0.331673	0.563809	-0.358796
0.174891	-0.676066	0.700628	0.159755	-0.581941	-0.394081	-0.262503	0.219557	-0.209501	0.324584	-0.291232	0.331479	0.555863	-0.375411
0.154915	-0.692043	0.69876	0.136898	-0.581941	-0.394081	-0.259086	0.182743	-0.208618	0.344036	-0.29247	0.332874	0.529274	-0.377396
0.129147	-0.672764	0.731029	0.153092	-0.581941	-0.394081	-0.255669	0.145929	-0.228319	0.258106	-0.293312	0.33212	0.536981	-0.378666
0.132885	-0.683356	0.716626	0.200963	-0.581941	-0.394081	-0.252252	0.109115	-0.281418	0.204866	-0.294047	0.331346	0.480922	-0.42128
0.126745	-0.604804	0.756222	0.195869	-0.581941	-0.394081	-0.248835	0.0723005	-0.245329	0.212292	-0.292629	0.332325	0.518613	-0.402582
0.106075	-0.597324	0.710281	0.158613	-0.581941	-0.394081	-0.245417	0.0354864	-0.244308	0.201099	-0.292046	0.33254	0.571079	-0.335569
0.0908719	-0.572475	0.673669	0.232458	-0.581941	-0.394081	-0.242	-0.00132765	-0.232362	0.242908	-0.289056	0.335505	0.601031	-0.31892
0.103289	-0.579768	0.595983	0.244581	-0.581941	-0.394081	-0.273575	-0.0205629	-0.257895	0.274428	-0.289675	0.335401	0.612678	-0.332596
0.136927	-0.573713	0.584244	0.260991	-0.581941	-0.394081	-0.30515	-0.0397981	-0.243656	0.313144	-0.291681	0.334767	0.596979	-0.334212
0.119228	-0.568031	0.585642	0.232743	-0.581941	-0.394081	-0.268691	-0.0336578	-0.320728	0.295586	-0.295424	0.331538	0.588401	-0.336837
0.128112	-0.566235	0.610023	0.232571	-0.581941	-0.394081	-0.261691	-0.0699614	-0.383228	0.270385	-0.298643	0.330546	0.559445	-0.369834
0.141308	-0.508021	0.65763	0.228069	-0.581941	-0.394081	-0.240744	-0.100427	-0.351254	0.295419	-0.296088	0.33414	0.669815	-0.310025
0.155997	-0.536904	0.666045	0.156218	-0.581941	-0.394081	-0.245095	-0.137143	-0.379303	0.295377	-0.293953	0.331675	0.723069	-0.295992
0.175585	-0.508106	0.637461	0.213929	-0.581941	-0.394081	-0.249447	-0.173858	-0.443042	0.276198	-0.295255	0.333083	0.748579	-0.311539
0.219993	-0.543644	0.670079	0.251895	-0.581941	-0.394081	-0.286399	-0.175078	-0.451461	0.335948	-0.295761	0.33052	0.727378	-0.319309
0.195017	-0.555925	0.709431	0.271682	-0.581941	-0.394081	-0.282876	-0.138274	-0.37609	0.286583	-0.29461	0.328448	0.545608	-0.399805
0.205803	-0.535293	0.690039	0.339506	-0.581941	-0.394081	-0.279354	-0.10147	-0.382045	0.260505	-0.292756	0.32781	0.522841	-0.393979

## Sheet: fig2f_umap_coordinates
UMAP1	UMAP2
3.79759	4.89128
3.7088	4.37877
1.8864	3.92493
0.535571	6.75009
4.33898	3.06257
0.35295	5.16883
0.877156	4.54133
0.986701	5.00282
0.770331	4.97384
1.28128	3.76751
2.81504	4.43646
2.8848	2.7287
1.64822	5.6275
2.75779	4.86684
4.10296	3.03459
3.70914	4.79373
3.26676	4.35752
1.04872	5.80995
2.46611	3.42915
3.96534	3.06501
2.97929	3.74651
4.08198	4.80458
1.03416	3.08299
3.64818	5.64029
0.675544	3.0123
2.8998	5.371
1.7271	5.38739
4.28876	4.67966
1.93628	2.97321
1.92398	7.44753
2.72134	2.58132
2.87354	3.75732
1.3585	4.06018
4.21477	4.45718
1.41765	2.24391
2.92596	2.427
2.36448	5.23068
3.22937	3.85448
4.12157	2.19157
0.936935	3.34102
1.89433	4.91859
0.843454	6.40907
2.55637	4.89907
2.82676	6.45612
3.5642	3.25026
2.74888	4.19887
3.35054	3.46218
2.67083	4.0525
2.23214	4.444
0.997049	3.36067
3.16339	3.77961
1.68402	5.44501
3.26495	6.27073
2.00657	3.17567
1.80255	4.64699
1.69903	7.03531
3.3522	3.79181
3.02323	6.12071
0.650423	3.01179
2.7572	6.30963
2.34699	4.20649
1.25125	2.602
1.29837	4.80635
0.925745	4.33385
2.73322	2.15322
1.86554	6.31256
4.34021	3.91319
1.20947	3.5072
3.05149	2.54872
1.8013	4.95534
4.53574	3.42904
4.42967	3.732
4.03464	2.98527
3.36706	4.9683
3.78272	5.80327
2.337	3.76922
0.721864	4.37989
4.16495	5.2454
3.69015	5.83553
3.42818	5.63947
4.38787	4.70355
1.78701	5.62009
3.08973	4.21505
2.94423	2.86215
3.2649	3.40341
1.25658	3.09629
0.449762	4.22604
1.32745	5.62767
2.65225	2.9705
1.68441	5.86836
0.678717	6.18543
1.41192	2.48907
4.69582	4.78724
2.09711	7.14964
1.61497	3.62473
2.50187	3.59299
3.56615	4.71312
3.23602	4.97923
3.8424	3.0744
3.8893	3.58845
3.54926	2.63579
1.22495	5.10307
4.26663	3.12451
1.8799	2.75446
4.98533	3.25973
0.703011	4.09854
7.155	3.52073
1.99567	2.1412
2.96336	5.03592
2.92609	2.47156
3.8727	2.16748
2.76019	6.42728
4.02302	4.26619
2.14735	3.65794
1.26984	3.73099
0.390836	4.02323
0.856328	3.65736
0.872147	4.4687
1.93366	7.02822
2.61313	5.54944
0.909094	6.66656
4.58628	3.4143
3.0166	1.94569
1.43933	2.44007
2.35673	4.92463
1.75037	2.90934
3.17379	2.33774
2.78537	3.56512
2.15487	2.21995
3.95427	5.61326
0.876324	3.55268
1.65209	4.63716
1.6166	2.401
3.72652	2.82835
2.44483	5.25926
3.55632	4.25913
2.47384	4.93941
0.947599	4.5408
2.19887	1.84027
2.36948	1.79798
2.83938	3.34043
3.53342	2.64527
3.11048	1.93142
1.05486	5.58285
0.252251	4.33762
2.29192	4.33023
2.11431	3.8054
4.82306	2.98099
2.06933	3.72455
3.08085	2.42301
1.78296	5.66898
3.81821	4.46872
1.02816	5.74727
3.26466	6.24539
0.526872	5.87591
0.852567	3.70022
1.97388	2.42687
1.60758	3.71549
2.38449	5.05647
1.52674	4.60112
0.982029	3.98939
1.40955	5.07037
2.95892	2.71103
3.25367	6.27921
1.71423	3.63637
4.40279	4.44539
2.63208	4.927
3.43671	5.09142
3.15553	3.69873
3.25122	3.55376
1.38627	3.33724
4.01015	5.56523
2.32395	2.93586
1.15528	3.70429
1.24801	2.34315
1.33083	4.20904
4.31155	4.95513
1.46039	5.64965
2.91062	5.90185
1.4505	3.95362
1.86093	4.88362
1.63704	3.00675
7.12744	3.27673
3.08519	4.53503
2.03356	2.20761
2.89717	5.89172
2.94182	2.89747
0.913601	6.11343
7.05531	3.21475
3.33125	2.2728
2.98626	4.22991
1.44111	5.34404
4.82751	3.14856
3.46625	3.61317
4.71344	4.4822
4.05509	4.92243
0.939552	5.87652
2.35629	5.48372
2.29791	4.32221
2.08704	5.06317
3.8446	3.6174
1.70634	5.52421
2.55687	3.23838
1.28793	3.00618
2.66984	4.56249
0.653114	4.89054
0.442641	4.47706
4.58498	4.28982
4.37947	4.77255
2.78508	4.15618
0.797447	3.49052
2.28067	5.35675
3.76642	4.88607
0.370873	3.55151
0.694825	3.15603
4.31023	4.29311
3.77153	5.02279
2.74352	6.5134
0.914923	5.01086
2.03061	4.12828
1.02062	4.23141
2.04693	4.65273
4.38677	3.00235
5.24383	3.79732
3.70744	5.33214
3.77413	3.74605
0.8209	4.59219
0.96044	3.53722
3.72197	5.48244
2.36621	5.34857
3.74703	2.13585
0.828268	5.47021
4.3859	3.43205
1.09479	4.73266
2.19365	3.57795
2.0991	3.11957
4.25974	3.67835
1.54917	5.6849
1.99688	3.38092
3.27493	5.03629
0.574303	2.94711
2.77152	5.11233
2.98471	5.57125
3.11484	5.93606
4.24732	5.01587
3.81648	5.70144
2.88334	5.60838
1.32096	5.26555
3.1173	2.84217
1.69758	2.95917
1.55815	3.09197
0.445827	4.34405
3.70331	4.39223
1.26116	3.07562
3.30069	5.03918
2.46024	4.84483
4.04706	3.49377
4.07096	2.96816
2.30654	3.97729
3.0249	4.68613
2.75942	4.59804
6.7503	3.15513
2.26813	4.05849
4.524	4.41025
2.71051	3.33409
2.91849	4.4334
3.00926	3.97105
2.70772	3.68437
1.34021	4.58868
2.26812	5.20321
3.61137	4.83031
1.48155	4.70168
2.25131	5.67467
3.6439	4.33847
1.63878	7.18956
1.38759	2.47976
2.18046	3.61591
3.13403	2.3767
3.39332	5.98956
0.40555	3.68015
2.14548	2.86779
0.236399	5.92408
3.49218	1.49328
3.75551	5.46307
1.86223	5.68952
3.01346	5.27245
3.19073	5.42303
1.27771	3.5755
1.33926	3.61361
2.3654	3.20744
2.00433	4.6845
3.38734	4.9903
2.05972	2.9308
4.24726	2.86279
2.11201	4.22554
3.95222	5.4857
4.72151	4.56879
1.05984	3.48567
3.71439	3.50026
3.23443	4.42827
3.48401	4.9787
2.08364	5.68317
3.16655	5.53593
3.5606	5.64823
4.08516	2.72636
1.35083	4.52528
1.52001	3.58926
1.62452	5.17843
0.238525	3.94744
5.24397	2.33213
4.20495	4.5802
3.51646	2.36149
2.70034	3.62333
4.75738	4.60476
3.80114	5.87064
5.16381	2.15877
1.57198	3.4605
2.01321	2.81816
2.24174	6.07578
1.22028	4.24845
4.62902	4.70646
3.61496	2.99233
4.72359	3.74215
1.34449	2.47023
0.94122	3.5103
2.16853	2.25324
4.58472	3.39347
2.59278	3.56823
2.89942	2.23479
4.00366	1.11768
0.836725	3.293
2.1788	4.09152
4.01775	4.04192
0.355893	3.90682
3.62961	1.7668
1.82137	2.92027
2.41356	6.23336
2.24411	4.20232
1.45183	4.46612
1.90352	3.76607
0.930493	3.19478
1.78815	3.95394
3.3732	5.55352
3.7611	5.15258
1.64309	3.4583
2.76944	4.11571
3.87576	2.95987
2.39904	3.99459
3.5533	3.31508
1.33338	2.37113
3.11312	2.44888
3.76346	1.10304
1.86022	4.83385
1.7519	4.99306
1.4465	4.13803
2.90139	2.60714
4.28036	3.52267
2.37105	3.50741
3.68282	2.1297
0.879647	5.47554
3.7649	3.14839
1.50975	5.31153
1.1338	4.04305
4.00155	4.92518
1.48479	4.84709
4.25768	4.02952
2.2225	2.26891
1.00466	5.81726
2.15275	3.32886
1.90794	3.0639
5.22676	2.08423
4.48684	4.1928
2.26582	4.00633
3.62289	4.46404
2.42622	5.15016
2.23246	5.09899
0.689213	4.69116
1.8427	7.35682
3.79631	2.93241
1.82179	2.86338
0.725729	4.61393
0.343856	4.84814
1.85511	4.88412
1.66901	3.4871
1.93626	2.21496
2.78698	5.40215
2.91497	2.63111
2.49737	2.09116
3.73823	4.2344
1.47139	5.63618
3.86683	3.65896
0.694412	3.11932
0.954603	5.57445
3.91435	4.36435
2.21809	1.9169
4.13527	3.67711
2.02282	6.34236
1.20459	3.55892
0.883342	4.46923
0.354175	6.43026
1.58685	5.05522
3.83294	2.03745
2.57454	4.90024
2.70928	5.02878
3.72803	2.37447
3.9864	3.90526
3.31692	6.12718
1.16628	2.84354
0.713306	2.95353
2.86203	2.38965
2.36024	3.01076
2.03763	4.45454
3.32065	4.55688
2.79703	5.94901
3.10363	4.53808
2.03054	4.73201
2.93963	4.41997
0.519956	4.76977
1.57662	2.9033
3.10071	2.77654
0.744927	4.88525
1.62876	2.98421
1.13476	4.89748
3.10789	5.62245
2.06783	5.17619
1.43753	3.03866
1.49117	4.36572
2.00701	1.87348
0.314261	4.11395
1.27981	6.17479
0.580519	5.01417
2.53477	6.67712
1.81986	2.11721
4.83809	3.26716
1.54134	5.44274
3.97861	5.53367
1.00865	5.38917
2.9642	2.43334
1.90246	2.8977
4.39389	4.96421
3.05665	2.87504
1.02648	2.55885
2.27608	3.96959
0.986346	3.34481
2.65052	5.05347
2.26594	5.20752
3.36689	5.00003
2.95279	2.34686
2.886	5.93771
3.34331	5.10813
1.18404	3.0846
0.780543	5.99362
0.970232	3.69582
2.03112	4.92048
3.26836	5.92988
2.19255	3.0109
2.41761	7.24862
5.35706	1.77034
2.05008	4.2134
1.25581	4.19114
1.52649	2.45311
3.63189	4.49332
1.21587	2.68072
2.22761	1.89377
4.15168	2.46015
1.85282	2.8558
3.63986	2.42633
1.24822	4.24778
2.78014	4.52111
0.619018	3.39111
3.9979	4.63341
1.98314	4.11877
1.87525	7.78075
1.44699	5.15157
4.0618	4.34708
3.19959	3.98556
2.94384	4.63426
3.87988	2.40867
3.74377	2.90661
2.49839	3.83108
2.91666	3.8294
2.6205	2.97285
2.9369	5.17122
1.00059	4.02305
2.03192	3.45947
3.09343	2.29668
4.89423	4.27699
1.47125	3.69193
1.97427	4.36942
0.539272	2.9559
1.30308	4.76936
2.29126	6.93444
2.61431	2.49596
3.33261	5.10027
1.81435	5.05769
1.47447	4.29614
2.92027	3.73871
3.94069	2.08368
3.73687	2.81694
3.20256	4.75924
2.12386	2.44144
3.09539	4.10273
1.40827	2.8366
2.29268	3.66883
0.496527	3.35028
0.564796	6.52334
3.85752	5.09686
2.10827	5.07832
2.72146	3.19416
3.75818	4.2897
0.292818	4.31698
1.70371	4.70415
3.49581	5.35178
4.82831	4.52933
2.98974	4.28089
1.28042	4.67869
2.28936	5.24608
2.55758	4.71237
3.58425	3.16593
3.64398	2.71034
2.00614	4.65818
2.27779	3.94863
1.85042	3.11634
3.81105	4.74214
1.41344	5.81769
2.40775	7.32722
2.19842	6.20549
0.587422	4.38316
2.33358	6.52937
4.24431	3.51686
1.8454	6.96282
0.585755	3.13803
3.53806	5.57796
2.70823	2.58113
3.82796	5.62164
4.34395	4.27937
1.41571	5.29304
3.85458	5.59637
4.46128	2.65982
3.30901	3.28783
4.04777	4.21568
3.35496	4.14726
3.22912	3.26048
4.06432	3.82755
2.6019	3.17205
4.101	4.81646
2.63253	3.11016
2.86213	4.51642
2.94735	2.1593
4.74719	3.43877
2.63106	4.73566
2.70478	3.95836
2.6047	3.68767
2.94148	5.04259
2.6121	4.02233
4.24733	2.54396
4.54051	4.44961
0.503431	5.62703
3.04916	2.45911
2.89924	2.31543
1.97941	2.60715
2.0959	5.39868
0.61862	3.96048
3.56577	4.47769
0.718469	4.353
2.66317	5.93826
3.10038	2.70967
4.01379	2.46445
2.14238	4.7678
1.8564	5.73074
2.9769	3.23158
3.87685	3.55974
1.68777	4.08473
2.5055	2.21482
1.29375	2.31203
2.36961	6.90503
3.79263	4.34338
0.60318	2.96642
3.81472	1.05537
4.0075	3.63311
5.17952	1.74586
2.99562	5.3725
5.23553	2.19555
0.944419	5.86176
1.17383	2.78383
3.11112	6.07391
2.61073	6.35296
1.82619	6.55931
0.325534	4.03809
1.67727	4.81366
2.17318	5.77943
1.24472	5.03139
1.12911	5.79433
3.16358	3.4507
0.880742	4.98993
3.27708	4.19478
3.97196	5.5241
2.37071	5.86472
1.27605	3.53941
1.96123	3.08511
3.88358	5.24721
2.58128	4.20402
3.0389	3.1192
1.1625	3.09202
3.83894	3.5642
2.78495	4.32514
2.23904	5.08359
1.39441	4.83749
2.22299	2.13982
3.93067	3.04507
4.14793	2.56185
2.72721	2.85515
2.94655	4.1222
1.89028	6.43027
4.12182	2.30291
2.96339	5.4118
2.29981	4.50408
3.41276	4.48305
1.72718	6.91148
3.22758	3.7278
4.78456	4.53163
3.07442	3.55717
0.831921	2.74562
1.25245	2.45875
1.58029	5.77506
0.396896	4.36688
3.2327	3.40562
2.95102	3.76228
3.50588	2.41922
2.72318	4.46864
4.07709	4.29231
4.71937	4.14305
1.79187	2.47217
5.22839	2.11051
1.80364	3.64315
3.30472	4.48881
2.79998	6.16678
4.0371	3.98475
1.43805	3.61358
1.80575	4.86506
2.11226	6.44931
1.38486	4.06419
0.732603	5.5555
0.688022	3.3571
2.80002	6.28132
4.56712	4.3371
1.20107	2.65757
3.26801	3.63233
2.83176	3.77836
3.68375	2.08838
2.16198	4.63366
2.63718	5.40544
3.58145	5.0013
3.60087	3.10669
2.11658	3.21982
2.02247	2.38818
2.93078	4.49833
3.64066	5.11915
2.8688	4.792
4.10334	5.10265
2.55011	3.01809
4.50238	3.26582
3.38949	1.52068
3.78721	5.13869
2.18084	3.62553
1.54802	3.36736
2.02933	4.67338
2.77787	5.61107
2.88911	3.54771
3.89025	5.02725
0.874454	6.05012
1.61508	4.56805
2.56525	6.09927
2.00252	5.77221
0.794614	4.8588
2.54241	5.27526
3.66341	5.67256
3.76832	5.11799
4.1548	3.52717
3.58958	2.88814
3.10882	3.57087
2.94145	4.57562
3.01852	2.39152
2.04424	3.45515
4.59696	2.93531
1.80597	4.03422
1.05038	4.89772
2.01254	2.05911
0.569428	3.42364
4.2355	3.90694
2.46783	5.9643
0.795867	3.8731
1.67276	5.66534
1.13146	2.98582
1.58583	3.64073
2.97402	2.89456
3.43427	2.39389
1.59326	4.59326
2.18638	7.54133
2.51662	6.26603
3.31652	3.24367
1.66105	4.52831
1.10151	4.92796
1.10922	3.54112
2.32888	6.55456
3.50064	1.7973
2.64322	2.78887
1.64354	4.67096
3.09313	3.65594
1.00773	5.12177
2.01378	3.27144
2.42745	5.24692
5.0625	3.71076
1.83178	2.59243
1.68966	6.00807
3.32997	2.88685
0.564795	3.37104
1.52196	3.5749
3.031	3.86572
4.7267	1.76028
2.44228	3.7027
2.90901	3.7605
2.73702	2.66866
4.51653	2.93101
4.39988	2.8351
1.37017	6.00634
3.05554	2.12126
0.986552	6.29668
1.45661	2.31041
2.14639	4.96592
3.76661	1.97177
3.36599	5.18094
1.48849	4.54626
2.90149	5.80509
1.52275	3.75146
2.04109	2.04656
0.0837096	4.96173
2.01205	5.53539
3.61702	3.08811
0.41169	3.20817
3.44345	5.67349
3.67357	4.35533
1.17897	5.64231
2.08221	6.44249
3.32554	4.6277
1.64642	2.71761
1.80894	5.70312
4.52354	3.30698
0.077754	4.8499
2.95863	2.64582
4.81341	0.693855
4.03285	2.94028
2.29563	3.90272
3.87874	5.03967
1.48654	4.57498
1.78817	3.02483
3.47058	3.21391
2.83195	4.96461
2.53319	3.65492
2.20696	3.29792
1.5846	4.84827
3.36202	3.48078
4.05598	3.29923
1.89828	5.77488
0.511582	4.06841
4.28732	3.85748
2.44056	3.73602
3.49065	5.06491
1.67731	2.11499
4.57955	3.8338
4.10952	2.81956
1.4551	2.908
2.91304	6.3673
2.46617	5.34596
2.4402	6.25442
1.26804	3.25439
0.860659	3.71214
2.32691	6.03766
2.85095	2.52325
0.944609	6.97008
1.84727	2.32005
2.49761	3.45129
2.50632	7.04346
5.17144	1.02054
0.793468	4.46837
1.98694	2.67854
2.81421	2.96745
1.13494	8.42272
3.79746	5.00049
1.86675	4.55119
3.03755	4.50903
4.24427	2.76877
2.82634	3.60841
3.40443	4.23577
3.55893	4.8951
1.95027	7.25554
1.79853	5.59265
1.75079	2.80162
0.54308	5.6741
3.21074	5.10792
1.65404	5.62389
0.96511	3.22766
4.92297	3.57541
2.97516	3.51229
1.02021	4.72468
0.423947	3.32169
5.30649	2.15678
1.73844	2.80622
2.67472	3.61531
0.588013	7.32675
3.51688	5.14992
0.862076	4.12285
0.320135	3.92828
3.54262	4.29315
3.33206	3.60806
1.21383	4.89086
3.37882	2.88038
1.50688	6.24695
0.855421	4.08869
2.10593	3.37688
4.72154	4.48488
2.4005	3.58638
3.36924	5.01711
1.29828	7.41733
2.38773	3.646
0.780971	3.8499
0.2558	4.44946
2.28566	6.19293
3.11234	5.04441
3.3328	2.67516
3.33586	3.87862
2.61821	5.62162
2.02191	4.19346
2.52453	6.17686
2.30724	3.05815
1.44182	2.39224
1.8286	2.86627
2.96477	5.20625
1.67156	2.82264
1.64529	3.37884
3.61606	2.43415
2.03496	3.29327
2.20126	4.7078
0.311451	3.9229
0.886607	6.01097
2.91934	4.70509
1.84368	2.05958
2.52733	7.2018
0.319804	4.13367
2.70304	3.01623
1.15077	2.42892
2.58331	4.33032
0.954365	8.05257
3.29063	3.21681
1.98964	4.87538
1.47576	3.41847
4.86149	3.58871
4.74753	3.50525
1.38052	5.72503
3.28726	2.57435
1.12154	3.25741
1.80103	6.74347
2.02093	2.7732
2.04739	2.05065
4.75224	3.5029
1.73603	4.32821
1.38784	5.44963
4.28315	4.0786
1.3523	4.75581
1.57708	2.88872
4.22109	1.81394
2.33524	3.5405
1.81159	4.07397
1.15051	2.96441
1.75355	5.58615
2.14873	3.59528
3.31929	2.1287
3.8337	5.73749
2.40767	5.86734
0.769357	3.79326
1.46409	4.07936
4.3807	4.6047
4.13061	4.7787
1.12006	5.33756
2.06797	2.34159
3.85787	3.63844
3.94483	2.90309
3.43176	5.90101
0.667502	6.26172
3.89802	3.01762
1.82285	2.54844
3.70434	5.458
4.81412	4.29154
2.92953	3.4612
2.06345	5.37629
1.70901	5.64302
3.34134	3.02865
1.05229	5.00628
3.42607	2.24677
2.39555	4.00772
3.7353	5.70191
2.2462	7.13902
1.65633	2.45866
3.74177	2.77984
2.95228	5.45782
3.30889	3.83416
4.08166	5.4556
1.07893	4.09116
1.21724	7.00932
2.10463	3.14442
2.25134	3.35661
1.33137	3.93446
0.417446	3.96349
3.45841	3.30242
3.54838	4.92359
4.16448	4.87684
1.85417	2.13325
1.81449	5.7071
0.386054	3.4697
3.85349	4.35699
1.91496	2.52535
2.00057	3.2658
3.06252	6.10892
3.28219	4.59444
1.18643	3.80142
3.76061	5.57708
2.46643	4.40524
3.82975	4.79524
1.77153	5.35197
3.29529	4.59614
1.86039	4.24472
4.60392	3.98119
3.50749	4.25828
4.02537	5.04028
3.31323	4.40144
3.9625	5.08257
1.77926	2.49787
3.29485	6.13189
4.30098	3.07716
1.51896	3.11909
0.44563	4.30385
2.21067	2.19835
2.27127	4.61997
3.71115	3.06962
2.81929	4.87132
0.36594	4.48033
2.94973	3.54215
2.22095	6.0855
4.10728	3.35368
2.9515	3.56325
3.35802	4.52674
2.32011	5.24551
1.51646	3.72017
1.03905	4.88533
2.11775	5.31716
2.6205	3.11507
2.39799	2.39905
0.483904	4.3028
4.9098	3.42135
3.69125	3.27399
3.75768	3.3415
1.35368	5.15101
3.24141	2.52759
3.45117	4.61256
2.67667	6.37636
0.465225	4.63209
1.81548	5.86966
1.65932	3.96619
3.62934	2.29468
2.71484	4.59339
0.982153	5.31601
2.87887	4.33997
1.75535	6.04899
4.66261	4.05836
4.85806	3.06786
3.7219	5.37825
4.59697	3.99086
1.81194	2.99082
4.4095	3.52067
2.03803	5.33431
7.00264	3.39027
0.417272	4.51441
1.2628	5.0701
2.7905	5.83712
3.84308	5.5206
2.23166	4.4051
3.61097	4.60507
0.654127	5.65214
2.34144	5.86583
4.02803	3.25348
2.82361	4.35962
1.98281	2.8517
4.00238	5.62751
2.14682	2.27418
2.85336	4.61727
3.32338	3.6908
1.70364	5.97497
2.43323	4.04964
3.96696	3.27584
2.00293	5.0099
3.07941	5.23355
3.94615	4.10443
2.65337	2.77622
1.25259	4.79459
3.19105	3.94541
3.11712	4.66139
0.595593	7.1136
4.23167	3.44505
4.1374	3.85455
2.52523	2.9453
2.6912	5.03348
2.81147	5.49697
1.51922	3.97732
2.24299	4.711
1.14546	4.67083
3.60695	2.19668
6.85952	3.16395
1.14525	6.25423
4.12846	5.42614
3.00531	2.60184
3.02041	5.1339
2.27983	1.83685
3.58986	4.72132
3.74875	2.84491
1.19003	4.91318
2.85087	2.22986
3.13691	2.19379
0.936556	4.5391
3.68203	3.08159
4.6459	4.0916
1.74769	2.41346
2.49177	3.2866
3.75978	4.42358
3.4905	4.62297
4.94658	1.47968
2.89811	2.16849
2.41819	6.95777
2.21898	2.79392
2.04042	3.27947
1.26855	5.64
3.45497	3.46701
5.17601	2.20249
0.521484	3.02877
0.747671	4.68378
1.15593	4.97528
1.5354	3.35421
5.07798	2.92479
2.96505	5.88472
3.39645	2.29446
2.00057	4.7685
0.761501	5.66289
3.4782	3.44543
1.20722	4.86725
2.8708	3.72826
0.820727	3.01917
1.85387	2.39603
2.69814	5.65897
2.11763	2.68432
1.97752	3.04949
0.281892	3.3322
5.02991	1.77268
4.14027	3.09349
4.37911	4.85343
0.598124	4.29564
0.586877	6.09756
0.443461	3.5282
1.0817	3.13271
4.58515	4.12209
2.86404	3.6169
1.38775	3.58326
3.0318	3.50854
3.94509	3.0159
4.13048	4.13892
3.52896	3.40265
1.92278	2.39377
2.8611	4.3026
7.30479	3.31074
2.09864	3.25835
0.841174	3.70192
3.09088	3.49407
2.80832	5.17359
1.91397	3.2497
4.29437	2.63364
1.69972	2.70381
2.72935	2.67347
3.52851	4.01469
3.5455	4.81467
3.04432	5.60145
4.20119	3.60687
2.75523	4.55266
2.14173	2.24794
2.02194	2.93625
2.50007	5.58597
2.48401	5.2586
4.11754	3.93458
1.71147	5.54567
4.07908	3.90014
3.21932	2.05828
0.338609	4.83634
3.24728	3.69348
3.00237	2.87836
3.14701	3.74962
0.53721	3.53591
1.39836	7.51717
1.21094	3.99512
2.04743	2.78137
1.93259	4.39962
3.87824	2.17638
3.36369	4.00691
3.37047	2.23698
2.89579	4.26342
3.67265	3.26472
0.514801	4.24744
0.994087	3.57981
1.09893	5.3054
2.3946	4.02823
2.03341	3.76412
3.63643	5.26602
1.49797	6.97194
3.79481	3.2603
0.814339	3.25939
4.98681	3.79375
4.68029	3.77762
2.82526	4.13952
4.51231	4.50986
2.30575	5.03988
4.01735	5.02425
0.430037	3.2772
5.18326	1.79895
2.63306	5.01938
0.550152	5.00388
2.22318	4.59278
2.74491	3.15477
3.95657	1.17874
4.22635	3.50537
3.49173	3.2825
3.09215	6.28717
4.53277	4.10104
1.74588	5.57997
1.78654	4.03192
0.82303	6.02752
3.56542	2.42683
2.97817	3.57456
0.530471	3.58151
3.39288	5.0293
4.1221	4.79119
0.424757	3.6917
1.7635	4.84476
3.73784	4.61644
4.26424	4.9951
3.22276	4.32911
1.72886	4.46616
0.246767	4.30687
2.38746	7.19224
2.56204	1.77169
3.65687	3.16202
3.25988	6.00099
2.40479	7.22417
3.71072	2.70673
1.14883	2.86861
1.95087	5.59162
2.71696	5.97344
4.26687	4.762
2.02605	4.5139
3.26815	3.44857
1.45135	4.58673
1.51552	2.35164
1.70021	7.48915
0.802907	4.45733
4.15117	4.67883
0.765898	4.78277
2.72501	4.03009
1.52888	3.84499
2.65074	3.24194
2.08917	6.82074
3.53211	4.96082
4.18218	5.1439
1.76828	3.95354
1.44696	4.24855
4.11084	3.03918
3.55365	4.98579
2.79019	4.0146
2.74225	6.63871
2.54765	5.3273
3.94998	4.33469
4.74784	1.48126
3.83691	3.32079
3.7966	5.19736
4.18925	4.40443
2.07971	5.004
2.07839	5.06398
1.15616	3.13075
1.35928	3.69528
3.94505	4.67042
0.360435	6.12837
1.33158	3.28677
4.95715	1.9673
2.84979	4.76846
2.58541	2.98409
4.093	2.88666
0.466267	5.56097
3.451	4.63511
4.15146	5.1537
3.79143	4.18896
2.84872	3.42656
3.60688	3.50707
1.33328	7.55511
2.3935	6.01505
3.65016	5.81652
3.24793	5.53185
3.65012	4.16986
1.7958	6.50542
1.50254	7.00245
3.08446	3.41298
2.8114	4.36471
3.04925	1.99958
5.03562	3.734
2.6514	2.65751
4.4614	3.54435
1.71829	3.37933
0.605402	4.65223
2.93615	3.50353
1.2478	2.43558
2.37808	3.93586
0.416778	5.94563
2.816	4.91681
2.93303	5.71093
3.25928	4.45005
1.14588	3.53837
1.46625	3.65352
1.18425	2.80514
1.911	4.26633
2.47058	3.98929
1.0467	6.53659
3.68601	5.88448
3.85326	4.14893
3.50241	4.55999
1.37078	6.94368
3.89665	5.68756
2.92846	2.79304
1.5169	5.1981
1.86021	5.39104
1.14856	6.23766
2.43025	5.19263
2.74383	3.62171
1.87014	5.50819
2.24621	2.04218
1.97939	3.24095
0.773955	5.07732
1.48495	4.76688
2.84451	4.81466
4.5504	3.65941
2.95421	5.88522
1.13073	6.09664
2.67105	6.31126
1.5139	3.70571
3.24152	5.06022
1.69512	3.64622
1.88747	3.76428
2.90588	5.54983
0.58648	3.96155
3.84962	1.79593
5.06857	2.60913
1.89961	4.87472
1.96399	1.87076
3.67895	2.34798
2.50297	4.99649
1.91086	2.92889
1.24263	4.74058
3.61384	3.95994
0.636286	6.28048
3.22091	4.38757
0.761885	5.4855
1.8622	5.83008
4.08906	3.29683
2.18026	3.60628
2.77742	4.10554
2.16338	3.65534
3.54902	2.60197
1.99751	2.70192
2.80465	4.94523
3.16611	5.02141
1.99147	3.57826
3.16608	5.18608
1.16941	2.81383
0.517754	6.05697
1.27714	2.35538
0.635623	6.21218
1.96664	6.93035
2.98756	2.70712
1.91715	2.79725
4.21394	4.23885
4.48472	2.77914
4.28643	1.79843
1.92371	4.58434
1.54159	3.625
2.29492	6.12691
0.703778	4.59383
3.89839	3.64815
3.30879	5.07606
2.70176	3.11409
2.84668	3.1404
1.07166	4.06839
0.552659	8.12738
3.74597	2.05625
0.660391	3.27611
1.47226	4.26103
1.94662	3.39466
2.81501	4.32144
3.8596	4.03539
1.34176	5.08324
4.64448	3.96791
3.93797	3.34766
2.03316	5.97073
1.1439	3.25104
0.719538	5.36365
3.22412	4.30196
4.56105	3.33338
3.18982	3.62756
1.25956	4.76332
1.5003	3.74714
1.15462	3.47388
0.313088	4.39513
2.08386	2.74125
3.90811	5.67413
1.89902	4.81199
4.51137	4.67727
1.19766	6.1065
3.07088	4.32255
0.60985	4.93421
1.67628	2.71432
2.87492	5.23439
3.51018	3.95355
2.64126	5.38457
3.31554	4.35931
3.09029	3.16867
2.20587	4.4371
2.3922	5.80464
2.40513	3.2226
1.09304	5.27652
3.43774	3.07905
0.423267	3.38914
0.842186	3.25391
1.81325	4.58272
4.94705	4.03455
5.03272	3.85188
3.87573	4.19535
1.09251	3.2773
2.76933	4.9336
2.19235	4.54622
1.59765	2.38187
4.15122	5.41337
3.13587	3.44716
0.875343	4.92702
2.97913	3.5628
4.32241	4.59555
3.20387	3.3534
2.7615	4.50316
1.59746	2.73242
4.85884	3.54331
4.05861	2.66446
0.922041	4.4375
2.18442	4.98136
1.84856	4.05158
2.80161	3.3604
4.35741	2.44756
2.33371	3.84056
2.48963	5.95299
2.91111	3.47075
0.709493	4.50823
0.423831	4.43549
4.34396	4.59525
2.11308	7.02448
3.86376	3.58312
0.321838	6.05084
3.59581	5.19723
2.82453	2.24448
3.88157	3.69449
1.5977	2.46352
1.66652	2.5999
2.62196	3.29532
2.57923	3.30651
1.29191	4.25032
1.40292	4.56063
1.35998	4.40093
3.79266	5.1026
1.08683	3.41536
2.45254	4.53474
5.55476	1.60427
2.4534	5.30289
1.47618	2.57904
5.07809	3.45473
1.83199	4.55852
0.77619	4.51742
2.90738	3.46589
3.75509	2.81082
0.751163	6.04385
3.45407	3.74536
3.30735	3.96133
3.94239	2.8861
0.644814	4.58701
0.934101	4.92504
2.1813	4.32993
0.893455	5.28523
2.44746	1.90662
2.72757	4.0629
0.638477	2.89035
2.05591	3.20683
4.0745	5.41807
1.93058	6.45375
1.8058	5.42762
2.67472	4.40049
3.60745	5.02462
3.37858	5.05914
3.26421	3.28638
1.11836	4.39344
1.09429	5.75077
2.30924	3.40964
4.35259	2.7118
2.6617	3.55888
1.20591	3.13843
3.02592	5.13827
1.48358	4.4387
4.00281	5.48848
2.07081	4.70944
2.20193	4.18913
5.02026	3.35118
0.711085	4.81352
1.82378	5.90934
0.549497	3.82355
3.56537	2.66737
3.27607	3.97176
3.11758	4.48852
2.08224	3.60871
2.7626	5.56371
0.268666	3.42959
2.37026	5.17231
1.25096	4.78533
2.51804	5.43334
3.1574	5.08767
3.50239	4.07633
3.83235	2.24402
3.04909	5.43882
0.683149	3.86168
2.09987	3.95802
4.69386	4.61699
4.0763	3.37705
4.06443	4.11062
2.23085	3.9503
2.43447	1.80245
1.4156	5.75033
2.29772	3.39134
2.95405	4.56503
4.51277	4.05071
3.04216	2.72237
1.96866	6.21586
2.23154	3.73922
0.673906	3.06555
1.90024	4.88041
2.61597	4.44309
1.96214	5.73422
4.23987	1.05958
0.54075	3.11564
1.75009	3.05395
2.51684	5.17644
3.56256	5.28256
2.97551	5.99044
3.1731	6.36008
1.77108	6.86635
2.76675	4.47846
3.96137	3.15341
2.8341	3.69292
2.06801	4.22172
2.23687	4.09761
0.66175	4.01176
3.6405	5.69534
0.441321	6.14476
1.58027	5.23481
2.57874	3.26132
0.836894	6.00254
3.09745	4.46903
0.648356	2.87807
3.82371	3.18583
1.99418	5.71244
4.28556	3.71954
1.65404	3.807
2.0845	6.91906
2.41882	3.22692
1.27422	5.5403
1.54797	4.23192
3.31082	3.34607
1.77913	5.40861
3.00326	5.98843
4.53836	3.32806
3.45986	4.3492
4.08021	3.98042
3.09667	3.14566
4.74373	4.5126
3.10151	3.70196
2.0168	2.49179
1.1277	4.19263
0.738747	3.76966
3.54869	5.61862
4.28334	2.58692
2.58239	4.13549
1.28349	4.03185
2.581	3.40001
2.68582	4.32271
0.906534	4.48095
2.17586	3.35829
3.42929	4.64456
1.93852	3.33724
1.9598	2.5119
2.08966	5.40487
3.05481	3.59754
1.97869	2.43424
1.4579	4.62041
2.80067	5.1255
1.70939	5.72965
5.02872	3.55142
2.76314	4.48065
1.83979	2.82841
1.37986	5.71153
1.37891	2.88161
4.87268	0.814873
2.20234	5.59748
2.8127	4.54641
4.93901	4.13967
3.17872	5.27185
0.516525	3.19174
2.27096	4.44244
1.41515	2.64269
1.16265	5.63125
6.98256	3.251
0.568272	3.46462
3.96748	3.41231
0.458107	4.35656
1.42549	4.45687
2.50287	3.90881
1.15343	2.49131
4.48608	4.09742
4.27266	4.6446
2.75811	3.74163
3.51869	4.30074
2.3015	5.14328
1.42372	4.67132
0.958643	3.60048
0.378673	3.17385
3.43501	5.1181
0.567806	5.82542
1.50561	3.17642
2.05643	2.69074
1.30735	3.68933
1.17844	3.55607
1.22957	3.59476
1.33866	2.43357
2.14226	4.38371
3.7045	3.5247
3.9414	4.90831
1.36659	5.02015
3.40634	2.15513
2.11495	5.74005
0.603739	5.73577
2.55857	3.25804
2.03156	4.14547
1.87053	5.46969
2.39635	2.7411
3.21127	1.80579
4.87026	3.77306
1.49523	5.39885
5.01844	2.40692
2.63355	4.41549
1.67779	3.77706
2.21516	4.12548
3.64275	2.63605
2.68375	6.0018
2.30454	3.18174
2.8254	5.8202
2.00703	6.67787
3.69338	5.31229
1.16244	3.50555
1.17679	3.61679
0.433996	4.5107
3.43009	4.38975
2.9604	2.02319
1.81288	5.05965
2.7923	5.33158
1.67339	5.4756
1.40924	4.58744
3.88741	5.6795
1.9759	6.92141
1.41554	3.90075
1.84581	4.22927
2.95459	3.06935
3.41131	4.86686
2.30363	2.32377
2.32683	2.0084
3.68306	5.61351
2.67054	5.4409
1.97247	2.79658
2.77796	4.75503
2.24548	3.97946
3.3412	3.86874
4.3077	4.18489
3.75941	3.41491
1.06964	5.08657
3.06239	2.98559
1.3025	4.90817
0.682995	4.41188
3.24865	5.09929
2.85475	4.93676
3.69643	5.14086
2.0126	2.8506
4.42032	3.38315
1.77684	2.72171
1.97079	5.04153
3.74128	2.05856
3.72161	5.25955
1.67565	3.86127
3.35804	3.12564
2.99088	2.63504
1.37677	2.98892
0.768616	3.28487
2.02399	6.64534
5.21122	2.26977
2.77358	3.22696
0.456037	3.49679
4.19692	5.03883
1.24569	5.08017
3.73345	3.71458
2.6678	4.48691
3.74153	5.10135
3.62546	4.48178
4.41113	4.25068
4.16822	4.57631
1.36432	3.59957
1.37275	2.91802
1.13919	3.68573
3.82662	4.24844
4.34147	3.68901
2.30756	5.10728
3.99748	4.07015
0.630512	3.33474
3.44742	3.45152
3.87154	4.25536
3.63845	4.97693
1.03672	4.11731
3.16897	2.33754
2.06956	3.84082
0.94556	5.85443
1.69067	3.02783
0.241739	6.05469
1.23178	4.50862
2.22457	1.95342
0.434746	3.61565
2.74418	5.10579
0.435715	5.74463
2.22715	2.81844
1.75829	7.0291
2.38038	3.65411
5.00791	3.67307
3.38745	3.5967
3.59345	4.41645
4.53299	3.90001
1.34534	4.99203
3.0752	6.19088
3.82031	3.04768
4.62282	2.99227
1.73967	2.46177
0.573945	3.53462
1.39227	2.51949
2.19525	4.61894
2.22538	4.10888
2.81945	5.68457
2.79244	6.6962
1.3692	5.71498
4.99776	3.68075
2.58308	2.95857
3.69079	2.91852
3.69016	4.28642
1.55966	5.91744
0.909047	5.20067
1.54954	3.50079
3.73871	5.40903
2.70428	3.21891
2.53356	1.78274
1.94494	5.00127
1.85284	3.10526
0.871965	3.04087
0.702309	4.71479
1.82631	2.04701
3.42133	4.81339
2.32287	4.65895
1.26167	3.60108
2.1684	4.88798
3.78169	3.5889
2.90092	4.30822
2.80634	4.87769
3.14477	5.47151
0.336128	6.10736
3.30299	4.96494
4.5992	4.36711
1.98742	3.05027
4.87785	4.25164
2.079	6.62315
3.05813	4.85579
1.51723	3.72768
4.32482	4.78733
3.07781	2.29204
2.16984	5.7698
3.43967	5.0902
2.69252	5.39476
1.73192	4.34385
1.6201	3.6189
2.2586	2.10568
1.54738	4.35978
4.04461	5.37581
2.35311	2.98662
2.24421	4.30635
2.21061	6.06847
3.26696	5.90066
3.90409	4.18199
0.252067	3.72819
2.20071	7.03392
2.09983	6.01533
5.06468	3.65541
2.05282	5.81721
2.81229	4.60013
1.04615	3.30453
1.80713	4.54865
1.54833	4.56376
4.01548	4.02056
4.6539	1.80764
2.83209	3.10121
3.74576	4.08274
2.92328	1.84912
1.64618	2.24487
3.39915	5.89561
2.20808	5.13705
2.49688	3.18876
4.61351	4.74716
1.2322	6.44496
2.14679	7.05848
3.59687	1.75212
4.09769	4.77199
1.7469	5.75052
4.04479	4.16803
2.45158	3.98542
4.35032	3.36576
1.07336	2.84527
2.43151	7.3512
1.84082	2.76415
2.67375	3.58026
1.21486	6.94188
2.46689	3.38287
2.83367	4.54427
1.69349	4.21727
3.79519	3.05178
0.454186	3.86794
4.63829	3.97833
3.29518	3.04884
0.283398	4.55567
1.55407	4.38033
0.897697	3.97536
0.448252	4.02597
1.94959	5.14283
2.73944	3.65077
3.51486	3.84246
3.68102	5.50583
3.07222	4.73603
3.78017	5.59534
3.54245	2.81365
0.236883	3.47239
2.06577	3.05785
1.32744	4.38031
1.07214	3.38745
2.82534	3.28866
3.89125	2.94698
2.17689	6.0976
1.53024	4.68926
3.7969	5.70716
2.85855	4.12973
3.56014	2.86924
0.398069	3.29861
0.92465	4.01827
3.75515	5.15436
1.82273	2.84406
1.27221	4.61731
1.01306	3.26482
1.88776	2.95923
2.15053	4.68076
4.63636	3.25409
2.46751	5.32069
2.33237	5.37658
1.83635	2.28638
1.25176	2.38389
2.1884	3.40446
2.36267	3.46176
2.05718	4.64069
4.5573	3.72436
3.93557	5.03432
3.78425	2.24562
3.43411	6.09021
3.00354	6.37024
0.857715	9.44361
1.3767	5.45507
0.39593	3.32797
3.20407	5.99534
1.00912	4.52964
3.67199	2.98635
0.371781	3.35646
2.00048	4.07404
3.30551	3.34334
3.23232	5.41044
1.20112	5.42555
0.945167	3.34305
3.42593	2.59757
1.98396	2.57924
4.00988	5.45825
4.50605	5.12918
3.99808	5.50352
2.04527	2.17649
2.98919	3.15187
2.4896	3.03745
3.67128	5.23459
3.19171	3.6478
4.61784	4.27417
2.16159	5.02186
2.93874	6.34396
3.88124	4.4235
2.72161	5.46514
4.3386	4.6429
2.16974	5.12604
1.27891	5.62203
2.54664	2.33639
4.97552	3.53714
0.814227	3.887
3.04056	2.93619
3.28572	5.76684
0.592225	7.37312
2.18565	2.61689
1.58556	2.46426
4.75053	3.48865
2.01298	4.53688
2.55141	6.50031
3.40151	4.356
2.92797	3.89287
4.64723	4.89966
2.63463	4.58669
4.26728	4.54798
4.40395	4.72204
1.23086	3.48596
3.78434	2.46745
4.79843	3.14541
2.31308	3.89983
2.85843	6.34819
2.97307	1.97427
2.97379	2.66372
1.02881	7.54887
4.65845	1.81844
0.454325	4.93695
2.10996	4.72697
2.65239	6.64337
5.01776	3.55278
2.83015	4.52845
3.55049	5.11301
3.21695	6.2572
1.77062	5.3034
1.12322	4.9846
1.75783	2.13863
2.69757	3.60995
0.782502	2.8855
0.328571	5.49583
0.526077	5.29022
1.08526	4.30121
1.67648	4.18885
3.30073	2.26731
2.12124	2.63908
3.0482	3.86544
3.36794	5.19779
1.84421	4.72602
2.98087	3.75031
3.55206	4.17738
3.52251	4.35594
1.98766	4.4552
3.22226	1.71414
4.84502	3.40746
2.38878	3.17033
3.77209	4.10401
4.2626	4.70735
3.21043	3.71461
2.78781	5.99963
2.9227	5.23418
1.39977	3.05265
2.61585	5.57297
3.72512	3.71086
0.462189	4.67944
1.58318	5.0635
4.9641	3.84551
0.334514	3.44466
0.62275	3.32628
4.89778	1.18509
3.78719	4.48087
0.303865	3.23636
2.81223	3.13671
0.708224	3.66238
3.38754	5.23662
3.84231	4.73666
5.13011	2.27059
4.74997	4.35478
1.83346	5.67821
1.96368	6.12636
1.56695	5.43905
2.07688	7.57478
0.7056	3.18013
2.98119	3.60504
3.84113	4.57972
1.15744	2.57393
4.93813	1.53754
1.4341	5.21039
2.95225	2.67748
0.846334	6.37677
2.31641	3.45668
1.58531	4.49332
4.59894	3.24001
1.64878	3.21966
0.0947431	5.14824
2.5827	3.6887
3.73702	3.14612
1.59019	4.39394
2.79586	5.37585
1.7925	5.58308
3.7389	2.51817
0.990962	3.84968
0.862921	6.30225
2.74489	3.44474
3.36375	6.03673
2.6738	3.10441
0.376875	4.15326
3.3754	3.8914
1.87363	3.10341
4.30439	4.54522
3.09895	3.07843
3.16116	4.10874
0.349787	5.9096
4.93246	3.43041
1.23506	4.00962
1.81087	6.08413
2.54134	1.6889
0.718566	2.81287
4.66587	2.72508
2.815	2.62212
2.32175	6.06155
2.47536	4.31403
1.41719	4.45487
3.49317	2.50191
1.42708	4.31172
0.802374	3.96688
2.91031	4.60359
4.78709	4.6556
2.55796	4.2744
4.82399	4.46272
4.60287	3.32519
0.97979	2.93702
4.02746	2.76143
2.68689	3.52993
3.03077	3.59546
2.70312	5.34725
3.86579	3.56018
5.12175	2.85548
2.36953	3.56549
2.59698	3.71619
2.8234	6.21995
2.46609	5.5306
0.738266	4.87419
1.65919	5.88627
2.91146	4.68319
2.18372	2.56062
2.21225	6.96797
3.23322	6.03186
0.985473	3.26409
2.20158	3.35193
2.25556	3.40011
2.21044	2.49784
0.615259	3.24688
1.88207	5.54179
1.92188	5.54508
1.68744	2.77608
2.62807	3.32111
3.86436	5.73818
2.68687	2.04511
0.396062	5.79305
0.872864	6.22733
3.94216	2.74747
1.60019	3.52107
0.685805	3.92146
4.64228	3.12451
3.00025	2.6787
2.01827	2.56811
[truncated: 23,617 more rows]

## Sheet: fig3b_histograms
histogram_1_delta_x	histogram_1_delta_y	histogram_2_delta_x	histogram_2_delta_y	histogram_3_delta_x	histogram_3_delta_y
-0.0252674	0.0312315	0.0418502	-0.0114171	0.0104234	0.0022307
-0.0406282	0.031402	0.0424629	-0.00203341	-0.00467214	0.0212235
-0.0276891	0.0442435	-0.00540826	0.012144	0.0396598	-0.0180526
-0.0163046	0.0170594	-0.0216234	0.0323567	-0.024319	0.0530348
-0.06068	-0.00209785	0.00471494	0.000963569	0.014637	-0.0448918
-0.0266369	0.0375816	0.0332941	0.0161614	0.0368068	0.0105864
-0.0251979	0.00498742	-0.00534552	-0.0321721	-0.0248522	0.0411804
0.0204427	0.0281552	-0.0770439	0.0573298	0.00520796	-0.00356567
-0.00954514	0.0272714	0.0227912	-0.0124487	-0.0940252	0.0349756
-0.000116847	0.0516225	0.0196096	-0.00296474	0.0823329	-0.0236371
0.0174645	-0.0329114	-0.0412448	-0.00455308	-0.0246435	0.0015384
0.0288021	-0.0395932	-0.0636633	0.0146143	0.0417188	0.00147241
-0.0172964	0.00833309	0.0185429	0.0250361	-0.100384	-0.0313431
-0.0212597	-0.0248715	-0.0446254	-0.0419915	0.0419329	0.108946
0.0104065	0.0367487	0.0321603	0.0282251	-0.0289349	-0.051334
0.0620169	-0.0394724	0.0272814	-0.0223209	-0.00525586	-0.023383
-0.0764426	-0.0580651	-0.0602143	-0.019121	-0.0238883	0.018887
0.0980505	-0.0141227	-0.00332522	0.00272816	-0.00733206	-0.0603744
-0.186032	0.0126436	-0.0162769	-0.0209059	-0.00546685	0.0199
0.101302	-0.0326246	0.0391002	-0.0274038	0.0294889	-0.0247377
0.00927313	-0.0135961	-0.0110701	0.119861	0.0695977	0.0321004
-0.0783543	-0.0099417	-0.0272478	0.0626255	-0.11751	0.0310007
0.0240378	-0.0289035	0.0524764	-0.153494	0.0777015	0.0188344
0.0554252	0.0276379	0.00950971	0.0603728	0.0169875	-0.0056572
-0.0445215	-0.00147694	0.0134724	-0.0459518	-0.0733057	0.000174701
0.000384241	0.00600135	-0.0626001	0.0436152	0.0570787	-0.0356325
-0.0164081	0.0162831	0.0527222	0.0115076	-0.0104884	0.0272099
0.0816084	-0.0306112	-0.0481551	-0.04496	0.0477068	-0.0459142
-0.0379724	-0.0219844	-0.0403395	-0.0647922	-0.0401918	-0.0194531
-0.0261698	0.0272753	-0.047376	0.0567693	-0.0910417	0.10462
0.0321832	-0.0244612	0.0334335	0.0210679	0.00264694	-0.00231892
0.0132546	-0.00424516	-0.00736916	-0.0022946	-0.108107	-0.015091
0.0151713	0.00673962	-0.0407132	0.00803727	0.0153782	-0.0279672
-0.0798883	-0.0261078	0.0464229	0.00015676	0.0263941	-0.0244629
0.0573166	0.0234756	0.00324941	-0.00322658	0.0190571	-0.00475281
-0.0152577	0.0166931	-0.0777475	0.0488696	-0.0125878	0.0802433
0.0452207	0.0716027	0.0571398	-0.0403814	0.0886039	-0.0835252
-0.0158785	-0.247379	0.0289774	-0.0635611	0.087659	-0.0841882
-0.00954778	0.0555902	-0.0202099	0.16166	-0.031053	0.183535
-0.00324485	0.0367755	-0.06765	-0.0157765	-0.0258441	-0.0548629
0.0379949	-0.0265715	0.0195088	-0.0994433	0.0148427	-0.0394471
-0.0716744	-0.000249207	0.0028274	0.0467976	0.019428	0.0250528
0.0447103	0.0134166	-0.0947708	0.0783997	-0.135855	0.00666565
-0.0548835	0.0238826	-0.00953867	-0.145107	-0.022423	-0.0513511
0.0590122	0.0429602	-0.00539736	0.0643643	-0.0615399	0.0947576
0.14164	0.0409339	0.107154	0.00842798	0.0713698	-0.0665148
-0.241656	-0.0677744	-0.0586094	-0.0810294	-0.0596207	0.012238
0.16481	0.109156	-0.0122693	0.0989368	0.0253657	0.062446
-0.0347682	0.00900072	0.0308435	-0.05871	0.0984506	-0.0827833
0.0192654	-0.0938323	0.00652484	-0.0223975	0.0411204	-0.00715178
-0.00694776	0.0252444	-0.0218859	0.0870835	0.0145351	0.0580704
-0.0997643	0.0359749	-0.0391878	-0.0107746	-0.118201	-0.0167342
0.0803391	-0.0384816	0.0644732	-0.0933319	0.115893	-0.031579
-0.032438	0.00975537	-0.0356174	-0.0223531	-0.0931255	-0.0232671
0.0284117	0.0100756	-0.0661792	0.10001	-0.0107407	0.0600115
-0.0152078	0.0456147	0.0170869	0.00819677	0.0346743	-0.064243
0.0755827	-0.0311174	-0.0141527	0.0132552	0.0454027	0.0164437
-0.0800448	0.0606572	0.0166058	-0.0272687	-0.086192	-0.0235306
0.0779428	-0.0918448	-0.0236224	0.000481606	-0.01221	-0.0018099
0.0631639	0.0122097	-0.0344286	0.0962631	0.0451927	0.0344157
-0.13176	0.00926262	-0.0382166	-0.00857031	-0.173569	0.0156122
0.13328	-0.00460631	0.139943	-0.0406343	0.0258284	0.00947088
-0.0715702	-0.0379331	-0.0611872	0.0232591	-0.0605606	0.0031442
0.096087	0.0497478	0.0559471	0.0226262	0.0542214	0.002648
-0.0394531	-0.0248909	0.0121945	-0.0247776	0.0442236	0.0263754
-0.0997319	0.0308913	-0.00805216	-0.0424147	-0.012584	0.0100595
0.0575255	-0.151105	0.0661843	-0.110347	0.0887517	-0.012365
0.047116	0.0228286	0.0568781	0.00907236	0.0875261	-0.0113721
0.00251055	0.0308278	-0.0266347	0.097532	-0.0281546	0.0756083
-0.0870746	0.0180607	-0.096845	-0.0163798	0.0853504	-0.0226571
0.0371274	0.0161598	0.114248	0.0437858	0.0366773	0.010555
0.123777	-0.00922465	0.000389785	-0.0752397	-0.0125838	-0.0690195
-0.0931528	0.0770909	-0.13351	0.106486	-0.108229	0.0498049
-0.0396527	0.00719088	-0.177479	0.0885053	-0.0857921	0.0552695
0.115627	0.0300981	0.041936	-0.0222688	0.0914959	-0.0835211
0.0205514	-0.092268	0.129935	-0.0933505	0.102333	-0.0622575
-0.107059	0.0145985	-0.0278214	0.0118998	-0.0515682	-0.0327871
-0.033812	0.0970911	-0.0264108	0.0118949	-0.0692581	0.0165225
0.0991696	-0.0210496	0.105891	0.0031895	0.0681537	-0.0485657
-0.0100108	0.023087	-0.0307851	-0.0310943	-0.1223	0.0428842
0.126667	-0.0400954	0.131969	-0.118045	0.15002	-0.13831
-0.209261	-0.13993	-0.0408674	-0.0394756	-0.0863858	-0.102968
0.110942	0.0399382	-0.0157148	0.191212	-0.0122823	0.468926
-0.006951	-0.217708	0.0359301	-0.136395	0.0552946	-0.111627
-0.0568644	-0.0305618	-0.048303	-0.157184	-0.0683926	-0.151172
0.0874538	0.0133057	0.0218282	0.147666	0.0867262	0.17783
-0.102967	0.0494639	-0.068829	0.0346749	-0.14716	0.00150019
0.141607	0.059067	0.0408236	-0.0204046	0.0989447	-0.0714921
-0.00536746	0.0568055	0.00733967	0.109648	0.0362326	0.0587804
0.0518143	0.0442773	0.130548	-0.0165052	0.117513	-0.0629662
-0.20285	-0.00815099	-0.0775112	-0.0140887	-0.160149	-0.0269786
0.113252	0.0379317	0.128339	-0.039857	0.114742	-0.0486335
0.0556825	-0.0339196	0.0887871	-0.0587819	0.0806019	-0.0379798
0.0795547	0.297052	-0.0364789	0.320584	-0.0467354	0.35287
-0.0954633	-0.572635	0.053492	-0.388922	0.0836275	-0.271598
-0.192029	0.226095	-0.16773	0.216216	-0.232359	0.171455
0.184765	0.129576	0.152703	0.0867448	0.15242	0.0618287
-0.0150779	-0.0435559	0.0318558	-0.0575204	0.0581955	-0.156397
-0.0481572	-0.00304955	-0.0627449	0.0630829	-0.038607	0.00417387
0.0137834	-0.0316994	0.0119774	-0.0747417	0.00494793	-0.110693
0.0781955	0.0343335	0.0420037	0.0536203	0.0278848	0.0504013
-0.0819755	-0.000714362	-0.025765	-0.120245	-0.000375837	-0.0811139
0.0128906	0.0142549	-0.00741833	0.0802535	0.0117168	0.0396669
-0.012932	0.0156576	-0.0119465	0.0208303	-0.0153894	0.0243993
0.0433964	-0.000865519	-0.00229985	0.0691793	0.0272976	0.0996083
0.104716	-0.0586516	0.104319	-0.144367	0.0713876	-0.0234146
-0.103085	0.0357957	-0.0547629	0.0777917	-0.0451375	0.0403811
0.0440697	-0.01266	-0.0230271	-0.00956345	-0.0419345	0.00843745
-0.0676766	0.000578821	0.0244993	0.00797063	0.0200989	-0.000297248
-0.000365674	-0.0594958	0.0268178	-0.0774243	-0.0405618	-0.114953
0.048521	0.00331944	0.0672421	-0.0195677	0.0918888	-0.0585144
0.209276	-0.0192541	0.201217	0.00761229	0.158012	0.00233746
-0.342221	-0.0616732	-0.231317	0.03541	-0.275171	0.120394
0.127228	0.0181202	0.0453511	-0.0428257	0.137975	-0.0468717
-0.0900083	-0.034705	-0.15053	-0.010462	-0.107357	-0.0224696
-0.0782334	0.0320267	-0.0575981	0.0610014	-0.137782	0.0328048
0.144753	-0.0225467	0.306469	-0.202488	0.171466	-0.0161762
0.193319	-0.0342603	0.203722	-0.101794	0.265938	-0.0761197
-0.134523	0.0398973	-0.199251	0.0694199	-0.126114	0.00700742
-0.0124095	0.0513281	-0.0822081	0.0971327	-0.0745403	0.0284137
0.0475768	0.0220827	-0.0575064	-0.0275831	-0.00895268	-0.0283451
0.241687	0.017647	0.00262678	0.00184536	0.0528792	-0.0435425
-0.596881	-0.0754883	-0.289807	0.0814544	-0.499306	0.128246
0.386241	0.0150911	0.326616	0.00179583	0.353922	-0.0295795
-0.14691	-0.0081979	0.0142502	-0.0572375	-0.0552973	-0.0438132
0.0320012	0.0207888	0.072349	-0.0799112	0.102553	-0.0839307
0.0742855	0.0647038	0.0952855	-0.0984432	0.0464555	-0.0794464
-0.150442	0.0160319	-0.00906861	0.108321	-0.0618908	0.0937994
0.0613744	0.0106472	0.0761873	0.134535	0.119079	0.143466
0.119269	-0.0542884	0.0604684	0.0634854	0.112243	-0.0464579
-0.109386	0.03044	-0.0645395	0.0715997	-0.0640087	0.0573939
0.0123445	-0.0261099	0.00675488	0.0701743	-0.0100335	0.0431241
-0.0137609	-0.0641664	0.0505999	-0.0711421	0.0140218	-0.0163368
0.0358812	0.0397384	0.0270918	-0.0402587	0.036071	-0.035714
0.0615845	-0.163102	0.123377	-0.0103768	0.0626229	-0.0515751
-0.11648	0.0550972	-0.0658314	0.0618939	-0.0724641	0.0299127
0.0458176	0.0188646	0.00189722	-0.0839291	-0.0177572	-0.0330489
-0.0694548	0.0124227	-0.0847633	-0.037238	-0.045598	-0.0525153
0.0424961	0.0276943	-0.0199103	-0.0342653	-0.0125551	0.00862682
0.057787	-0.0370725	0.0365394	-0.0635635	0.0347977	-0.0355186
0.0710757	0.01974	-0.0618768	-0.0464231	-0.024255	-0.00858921
-0.0923935	-0.144796	-0.142232	-0.05536	-0.0138872	0.00586838
-0.0751176	0.0196115	-0.178602	0.0792599	-0.151266	0.0391984
0.0946751	-0.00944647	-0.0694315	0.0833796	-0.0349345	0.0911227
0.0983812	0.00129145	0.0159367	-0.0165649	0.0909363	-0.0783864
-0.0512456	0.0189568	-0.0788672	-0.0157869	-0.0682706	0.00248706
-0.115876	0.00301597	-0.111786	-0.0259911	-0.101699	-0.0279225
0.0248893	-0.00344929	-0.072179	0.087024	-0.132769	0.0386075
0.063194	-0.00846541	0.0659616	0.0646656	0.0458051	-0.043619
-0.0141533	-0.0259405	0.0816756	-0.0842012	0.0425541	-0.00899869
-0.00504503	0.0197653	-0.0253006	-0.0877409	0.0498516	-0.0508826
0.00297469	-0.0115094	-0.0543522	-0.0910131	0.000103772	-0.04048
0.0129963	0.0344442	-0.0303421	0.108467	-0.120384	0.041265
-0.0775069	-0.064606	0.0316613	-0.149575	-0.00400187	-0.0491416
0.0981491	0.0765508	0.0323453	-0.00889954	0.0890225	-0.0483169
0.0211896	-0.0959379	0.0543866	-0.0187562	0.0459074	0.00893995
-0.0456911	0.0330564	-0.0362936	0.023649	-0.0457307	-0.00947091
-0.0327318	0.0141788	-0.00743297	0.0192099	-0.0192961	-0.0211754
-0.0644889	0.0420509	0.011982	0.0933883	-0.0248943	0.0378101
0.121072	0.0687318	0.00117585	0.0245058	-0.0307157	0.0404598
0.0290875	0.0442799	0.0436308	-0.0591137	0.0813062	0.0574157
-0.0897035	-0.35117	0.0256047	-0.306886	0.0302066	-0.476015
0.00844252	0.0626247	-0.0201059	-0.0566269	0.0541003	0.0313084
0.0360508	-0.0280677	0.0262184	-0.0596014	0.0733785	-0.256707
-0.0649885	0.0415726	-0.0146725	0.258765	-0.078997	0.788066
0.117091	-0.016646	0.0101419	-0.0166091	0.0647376	-0.195535
0.00289321	0.0479759	-0.0050711	0.0208993	-0.0554363	-0.017706
-0.105046	-0.0714248	0.065584	-0.151314	-0.0156175	0.0581149
0.057696	0.0228581	0.0389594	-0.0496769	0.0257775	-0.0751649
-0.0516759	0.0736476	0.000779957	-0.017115	0.018433	-0.0389917
0.0317778	0.04663	0.000569135	0.0441616	-0.0134099	0.0475986
0.0907656	0.00700051	0.00351977	0.0353004	0.043501	-0.0617573
-0.185408	0.00887427	-0.040886	-0.0386929	-0.00465125	-0.0233862
0.100883	-0.0405322	0.0398953	-0.0662412	0.0201888	-0.00363275
0.0070684	0.0353655	0.041432	-0.0269375	0.0250786	-0.0272732
-0.0350996	-0.0315183	0.0446911	-0.00662702	0.0296046	-0.100506
0.0406369	-0.0216312	-0.0697493	0.10772	-0.112379	0.0470002
0.120064	0.0325295	-0.0250298	-0.0526819	0.0378394	-0.0084102
-0.12794	-0.0115122	-0.0261477	0.0347347	-0.0587308	-0.0373006
0.0767022	0.0368338	0.00368512	-0.0138309	0.0288573	0.0931631
-0.00527626	0.0110267	0.100685	-0.0684774	0.00509295	-0.0757974
0.110464	0.00295743	-0.0501	-0.0171342	-0.0133203	-0.0539831
-0.164906	-0.0351694	0.00713176	0.00948367	-0.017854	0.0691204
0.102655	0.0137537	0.0108644	-0.0415638	0.0750653	0.00748289
-0.024687	0.0491232	0.073744	0.015107	-0.0505818	-0.0157705
-0.00132442	-0.0168399	-0.0550521	-0.0393831	0.0586846	-0.0217235
0.0433528	0.033451	-0.0133989	0.0130906	0.0585023	-0.0299485
0.0148309	0.0328619	0.0423996	-0.00141503	-0.0455966	-0.00557859
0.0908883	0.032446	0.0625655	0.0146324	0.0250333	-0.0124917
-0.162903	0.0230471	0.0226824	-0.0316127	0.0468912	-0.0581802
0.159573	-0.00766313	0.0127684	0.036668	-0.0406694	-0.0277044
-0.165748	0.0494726	0.153771	0.0547873	-0.00136837	0.0230228
0.0960047	-0.0261917	0.022324	-0.0528886	0.036469	0.00639317
-0.00179774	-0.00840735	-0.0379468	-0.000872353	-0.0411056	-0.0171448
0.137879	-0.0502907	-0.0911005	0.0568613	-0.02106	0.0733721
-0.053476	-0.0735054	-0.149365	0.234878	-0.0505278	0.214347
-0.0616311	-0.0975017	-0.189017	0.23272	-0.0420479	0.127682
-0.342654	-0.183535	-0.180644	0.221734	-0.0506622	0.304725
-0.503222	-0.28259	-0.0963569	0.174151	-0.111864	0.334326
-0.0126522	0.0270983	0.0178238	-0.0232145	-0.00413436	0.0110767
-0.0702524	-0.00183356	0.0160107	-0.0173826	-0.0470007	0.0348819
-0.00958323	0.0118337	0.0179979	-0.0099282	-0.0253638	0.0457681
0.0114121	-0.00960559	-0.0232311	0.0181305	-0.0279971	0.00737578
-0.0357623	-0.0218208	0.0209211	0.0135632	-0.0239918	0.00334918
0.0646861	0.0224432	0.0291849	0.0238992	-0.00669183	0.0344858
-0.0200218	-0.0220366	-0.0556749	-0.0140626	-0.0370375	-0.0324882
0.00047949	0.00268239	0.00207791	-0.0334749	0.0167345	0.0160666
0.0605689	0.0249409	-0.00274751	0.0351252	-0.0423438	-0.0113633
-0.0391557	-0.0186881	0.00284469	-0.0299082	5.44935e-05	0.0138972
-0.0133173	0.00629276	-0.0588536	0.0674992	-0.0134888	-0.0555945
-0.0284183	-0.0162323	0.0140106	0.0340508	0.0644899	-0.0184445
0.0173758	0.0168697	0.0215364	0.0303029	-0.0902834	0.0194201
-0.0267208	-0.0186753	-0.0484776	-0.0329478	0.0499265	0.0264028
0.00453423	-0.0392004	0.0157464	0.026472	0.0858902	0.0435012
-0.0135207	0.034712	-0.0233773	-0.0215812	0.0255811	-0.0231488
-0.0139413	-0.0186956	0.00277975	-2.88486e-05	-0.147663	-0.0465198
0.0415348	0.0253937	0.0167213	0.0335825	0.0558609	-0.0320161
-0.028666	-0.0298518	0.0558858	-0.0308262	0.0197351	0.0367721
0.0089553	0.000516891	0.00766227	-0.00350547	0.00175837	0.0181584
0.00217164	-0.0475166	-0.0662794	0.0539588	-0.00151087	0.0162271
0.00486149	0.0122681	-0.00914966	-0.0110208	0.00835009	0.00964248
-0.0117883	-0.028197	0.0189171	0.0304542	-0.0220867	-0.0282413
0.0240012	0.0566787	0.0262599	0.0606374	0.0069962	-0.0475691
0.00428644	0.00557774	-0.00882465	-0.0706912	-0.0483792	0.118262
-0.00554039	0.0242336	-0.0221165	-0.00921434	0.0399029	-0.0305074
-0.0168816	0.0643439	0.0421956	-0.00551003	0.00554597	0.0491003
-0.00665106	-0.0844442	-0.0262846	-0.0843496	-0.00398381	-0.0585566
-0.0388928	-0.0293818	-0.124213	-0.0202312	0.0423987	-0.0381297
0.0181024	0.0251009	0.0131413	0.0565509	-0.0593639	0.0263436
-0.0313684	-0.0208046	0.0674281	0.0400631	-0.108503	0.0543901
-0.00960946	0.023319	0.0155683	-0.0908065	0.0368806	0.00291556
-0.00887996	-0.0364884	-0.00945146	0.0316276	0.00352361	-0.038106
0.0243204	0.043178	-0.0129032	0.0153061	0.0268862	-0.0575187
-0.0162299	-0.0116305	-0.00699715	0.0277634	0.00883736	0.0129628
0.0517569	0.104521	0.00305107	0.054824	-0.0198823	0.0512609
-0.0293684	-0.0224197	0.0277707	-0.0440398	0.0316533	-0.0353262
-0.00354742	-0.112798	-0.0642309	-0.0903112	0.0292238	0.0227925
0.0623432	0.043619	0.0338785	0.118647	0.0767802	0.0733546
-0.0150395	0.0204116	-0.0378546	-0.00639778	-0.182353	-0.084157
-0.0214226	-0.0382714	-0.00410837	-0.0650651	0.0903603	-0.046157
-0.00664984	0.036702	-0.0193686	-0.0163379	0.0920437	0.0619783
-0.0177713	-0.0192372	-0.0919658	-0.0492296	-0.198252	0.018698
-0.0425191	0.0119696	-0.00850051	0.0261137	0.0965199	-0.0694692
0.0383408	0.0592713	0.0585586	0.0759823	-0.0144788	0.0591391
-0.0191838	-0.00271493	0.0661181	-0.00480455	0.0611985	0.014441
-0.00868088	-0.054197	-0.118978	-0.0700143	-0.123181	0.0530716
0.106241	0.0351348	0.0144753	0.117866	0.01697	-0.0107155
-0.0629934	-0.00329614	-0.0202321	0.0226251	0.0448654	-0.020833
-0.0493081	-0.0598358	0.0536722	-0.0647646	0.0478011	-0.0469672
-0.0106483	-0.034649	0.0136202	0.0147315	0.0568052	0.0395355
-0.048519	0.00173664	0.0119532	0.0466865	-0.109085	0.00107747
0.185221	-0.0232459	-0.0176244	-0.018684	0.0502052	0.00451839
-0.0180991	0.0209782	-0.100855	0.0195192	-0.130841	-0.0446147
-0.0226582	-0.00999463	0.0423102	-0.0169832	0.0659704	0.00647998
-0.0796205	0.000190496	-0.0333051	-0.0576753	0.0267203	-0.0734553
0.122012	0.0690813	0.0334183	0.0571937	-0.0246898	0.0688967
-0.0502222	0.0207345	-0.0397671	-0.0530931	-0.013705	-0.0684316
-0.0225821	0.0160998	0.0627749	-0.0159017	0.0041677	0.00902486
-0.0359949	0.0251146	0.00308406	0.108402	0.139184	-0.0121619
0.0425716	-0.0195111	-0.137401	0.0072934	-0.0542568	0.0429841
0.0251388	-7.93934e-05	-0.00644319	-0.00399953	-0.0502964	0.0616906
0.019329	-0.0210989	-0.0537278	-0.0273159	-0.0241181	0.0429813
0.000682876	0.0404777	0.0761468	0.0415879	0.0497535	-0.00187004
-0.0131263	0.0148877	-0.0154894	0.00446665	-0.0073899	-0.0545664
-0.0162838	0.0394281	0.0281963	-0.0191282	0.0497282	-0.0463066
-0.0174345	-0.146433	0.0898739	-0.0605907	0.00405765	0.00848091
0.0617965	-0.0456905	0.073684	0.00381309	0.0383014	0.0595656
-0.0684824	0.0392178	0.0268079	0.057823	-0.0884396	0.0354388
0.0305342	0.00117534	-0.0710514	0.0503756	0.103578	-0.0117334
0.0627468	0.0232112	0.0671911	0.0867372	0.0524608	-0.0366801
-0.0175725	-0.0770348	-0.00959452	-0.123274	0.0243622	-0.0268308
-0.0355048	0.0144035	-0.17182	0.0212259	-0.0476246	-0.00042206
-0.0222515	0.058025	-0.0883099	0.0788286	-0.0480963	0.0342569
-0.00827248	0.0105653	0.038296	-0.0419963	0.0786818	-0.0562366
-0.0180492	-0.0472499	0.0926382	-0.0817772	0.0632895	-0.0733733
-0.0447963	0.0090577	-0.115559	-0.048388	-0.0168194	0.0476702
0.0334321	0.0195514	-0.00121798	0.0676318	-0.0032596	-0.0185754
0.208824	0.0436308	0.112765	0.0420165	-0.0871782	-0.0798503
-0.0180804	0.0148643	0.00781108	-0.0127508	-0.131219	0.00155264
0.00788659	0.0163601	0.0909454	-0.101806	0.124747	-0.0650015
0.00751114	-0.0867656	-0.0760072	-0.123702	0.000759259	-0.0423602
0.0263236	0.0636224	0.049813	0.140331	0.00162846	0.254949
-0.0268241	-0.131096	0.00784594	-0.11908	0.0225263	0.023881
-0.048084	-0.104728	-0.155334	-0.108765	-0.0813056	-0.0651534
-0.0491811	0.0147199	0.052336	0.148988	0.110801	0.0805594
0.0232268	-0.0376071	-0.0596161	0.00966787	-0.037458	0.00830561
0.033293	0.0463175	0.0670823	-0.0175461	0.0847761	0.00582665
0.0380885	0.0601067	0.0661204	0.11992	0.0380195	-0.0047226
0.0152858	0.0572332	0.163666	0.00784874	0.0320214	-0.0521151
-0.0493921	-0.00921232	-0.197697	-0.0492184	-0.129344	-0.0391347
0.0630194	0.0270621	0.157751	0.0032571	0.073525	-0.0864385
0.0341291	0.0145862	0.0718305	-0.0659068	0.115246	0.00479382
0.00646484	0.251096	0.0520595	0.269209	-0.0479424	0.298504
-0.0831664	-0.385983	-0.0317581	-0.286861	0.0606836	-0.234831
4.95613e-05	0.143456	-0.228489	0.145259	-0.251863	0.119447
0.082362	0.108698	0.19631	0.159167	0.115848	0.0804535
-0.0322524	-0.0317415	0.0243282	-0.0854158	0.0608532	-0.161457
-0.037923	0.0109315	-0.0511507	0.0171495	-0.016965	-0.0263797
-0.00140056	0.00662696	0.0113673	-0.00301284	0.0424473	-0.0520802
0.0847554	0.0132955	0.116756	0.0204394	0.0150026	0.000307679
-0.0311738	-0.0650351	-0.0492018	-0.0951946	-0.035111	-0.0352882
-0.0175729	0.0382448	0.0178919	0.0977938	0.00889447	0.0870463
-0.0270814	0.0352097	0.0228426	0.011963	0.0170947	0.00892961
0.0264485	0.0353364	0.0658176	0.0595912	0.00262389	0.0941687
0.0132881	-0.0523605	0.0475134	-0.0925964	0.100696	0.00388622
-0.0166687	-0.0241619	-0.161078	0.0607466	0.0119906	-0.00363934
0.0362689	-0.0283275	-0.0156978	-0.060041	-0.179314	-0.00950277
-0.00834939	-0.0656192	0.0134077	-0.0462859	0.0785186	0.00431818
-0.0292102	-0.0335191	0.0390567	-0.0399521	-0.036546	-0.0400925
-0.00178629	-0.0721449	0.111164	-0.00276184	0.0792372	-0.0243164
0.119658	0.048286	0.262014	-0.0062533	0.119834	-0.0472957
0.0125732	-0.0590688	-0.334107	-0.0367229	-0.294268	0.0179639
-0.0915937	-0.00984487	0.0780878	-0.0545806	0.0624014	-0.0371189
-0.0724841	-0.0221266	-0.126989	-0.0868481	-0.0718437	-0.0130438
-0.0342135	-0.0186732	-0.120157	0.0388981	-0.0199431	0.000577152
0.29696	0.000524849	0.213461	-0.051856	0.182712	-0.0623639
0.057335	-0.0240681	0.21559	-0.0654458	0.207769	-0.0470914
-0.115225	-0.00665194	-0.10458	0.0150296	-0.0468903	0.0106321
-0.125104	0.0221069	-0.0349089	0.0508614	-0.0546457	0.0290487
-0.0602487	0.0207161	0.000482738	-0.0053415	0.00174898	0.0392044
-0.0212855	-0.0267607	0.0194952	-0.0184294	0.134154	-0.0181327
-0.345545	0.0212462	-0.408179	-0.132499	-0.744026	0.0529489
0.621217	0.0540968	0.234281	0.108714	0.454098	-0.0502169
-0.132248	-0.036705	-0.0108268	-0.0343766	0.0703079	-0.00174493
0.0298998	0.015169	0.0559601	-0.0417041	0.00872585	-0.041927
0.108639	0.0400935	0.0891845	0.0044544	-0.0212875	-0.0519189
-0.0562621	0.0304052	-0.0105844	0.108347	-0.0143229	0.0115827
0.0193828	0.0715415	0.137101	0.174552	0.0583169	0.0832348
0.122922	0.0646263	0.123906	0.0811974	0.0691732	0.038007
-0.0338915	0.0434133	-0.0651876	0.0407717	-0.020719	0.0393011
0.0116597	0.0508534	0.00774014	0.117081	-0.0973862	0.0217099
0.00538629	0.0161238	0.0549193	0.0258936	0.0240653	-0.0309721
0.0314277	0.00207609	0.0719774	0.0674595	-0.034438	-0.0286505
0.0035398	-0.0794528	0.0607367	-0.067187	0.037283	0.000834644
-0.0170371	0.00155735	-0.0932872	0.0373119	-0.0529163	0.00952482
-0.0529617	-0.0809231	-0.0297373	-0.106759	-0.0302273	-0.0122687
-0.0497608	-0.0485304	-0.116911	-0.102644	-0.00322965	-0.0743148
-0.0721141	-0.0173075	-0.0194402	-0.0887337	-0.0376796	0.00625163
-0.0462307	-0.0301111	0.00613022	-0.115225	0.071507	-0.000274152
-0.0557585	-0.0196019	-0.106537	-0.0448911	0.0674232	0.0354879
-0.100436	-0.113737	-0.1269	-0.0852356	-0.0159995	0.00969368
-0.0163945	0.00937352	-0.114369	0.0865012	-0.0844125	0.0256208
-0.0139796	0.0360577	0.0403867	0.0907575	-0.051262	0.0363346
-0.00188765	0.00576031	0.0862123	0.036962	0.0889243	-0.0743374
-0.00651398	0.08267	-0.073269	-0.0283379	0.0481844	-0.0541865
-0.0298408	0.0499552	-0.138871	-0.00305325	-0.0569801	0.00270349
-0.00281632	0.0629247	-0.0303905	0.0644957	-0.126242	0.0169247
-0.0212169	0.0143764	0.0628091	0.0570502	-0.016579	0.013661
0.0168462	-0.0931804	0.08035	-0.108366	0.110626	0.000128925
-0.0302837	0.0410916	0.0233344	-0.0333428	-0.015283	-0.0470453
-0.00921741	-0.0710834	-0.152531	-0.083874	-0.0272256	-0.0192051
0.0110759	0.0129052	-0.000328258	0.0631865	-0.0795322	0.0359816
0.021274	-0.0647692	0.0159364	-0.0933504	0.0339749	-0.0333382
0.0633344	0.0197696	0.0485219	-0.00510812	0.0978664	-0.0460745
-0.0157034	-0.0373475	0.0062284	-0.0945304	-0.00116318	0.0224886
0.00340742	-0.00222677	-0.0622765	-0.0264617	-0.0531056	0.0321721
-0.00174838	0.0159015	-0.00307675	0.0387474	-0.0420882	0.0203419
0.0116065	0.0288722	0.0353111	0.0771114	0.0338663	-0.0356666
0.0389561	0.0100549	0.0308594	0.00955254	-0.0707897	0.0822692
-0.00319752	-0.0675817	0.0577245	-0.0983764	0.0525227	-0.00353083
-0.0817732	-0.309052	-0.0745247	-0.238424	0.0122915	-0.480951
0.000198811	-0.00184849	-0.0145302	-0.0685526	0.0671428	-0.0213871
0.00835687	-0.0279347	0.0157548	-0.0507832	-0.046279	-0.149991
0.0706042	0.136021	0.0471121	0.213115	-0.0547106	0.687281
0.0222758	0.0265539	0.0709065	0.038319	0.0509112	-0.121905
-0.0221327	0.00183713	0.00291932	0.0532539	-0.036576	-0.0331514
0.0464396	-0.0995686	-0.015085	-0.116385	-0.0367174	0.0627092
-0.00991836	0.00613673	0.0387784	-0.0736075	0.0347943	-0.0833724
0.025489	0.0350431	-0.0738901	-0.0713692	-0.00775924	-0.0311478
0.00271747	0.00417008	0.0447186	0.0303321	0.0124015	0.061481
-0.0287322	-0.0124722	0.0883633	0.0232106	0.0604477	-0.072162
-0.0251053	0.0135005	-0.109993	-0.00859728	-0.00651363	-0.0526679
0.0385056	-0.0392338	0.0257063	-0.0756721	0.00729504	0.0179532
0.00580633	0.00207685	0.0336958	0.0780906	0.0447939	-0.0524271
0.00571722	-0.00119795	0.0287705	0.0352659	0.0530745	-0.0697756
0.0437689	0.0474567	-0.0145189	0.0775168	-0.0970587	-0.0160178
-0.0648822	0.0286846	0.00126281	0.003617	0.0858708	-0.0125125
0.0190889	-0.0193808	-0.0151987	0.0469245	0.0345348	-0.0461144
0.0590314	0.00979814	0.0297874	-0.0053106	0.00725305	0.0860274
-0.0563461	0.0573137	0.0625261	-0.0129538	-0.0463033	-0.0318052
-0.0548515	0.0889047	-0.0277015	-0.00439478	0.0526791	-0.095851
-0.0468225	-0.164009	-0.00645491	-0.098318	0.097022	0.0683598
-0.0262727	-0.0364602	0.01037	0.0377496	-0.0792901	-0.0260296
0.325615	0.0438022	0.000507802	0.073846	0.046563	-0.0429523
-0.0645865	0.0395934	-0.0290942	0.0285518	0.0139174	-0.00968672
-0.00938857	-0.00901845	0.0203615	0.0452994	0.0685366	-0.0506985
-0.00816429	-0.0243827	0.053987	-0.0333729	0.00781202	0.000646679
0.0345248	0.0565342	0.0312623	0.00426731	0.0558748	-0.0303788
0.0111241	-0.0603005	-0.038291	-0.0181419	-0.084882	-0.0429795
-0.029521	0.0481889	0.05051	0.0198328	0.0222363	-0.0430791
-0.0439651	-0.0318778	0.0827692	-0.0232713	0.0322459	0.0450452
0.000855446	-0.0127371	0.0313898	0.0240371	0.027943	-0.00527559
-0.0489365	0.0452966	0.0707177	0.0282943	-0.0334925	-0.0181846
0.0188339	-0.00961614	-0.0890442	0.0131759	-0.0251124	0.178646
-0.0532175	-0.0253597	-0.132585	0.0232209	-0.0743385	0.207952
0.0288309	-0.0450763	-0.149615	0.0414824	-0.0927901	0.145529
0.146379	-0.0653471	-0.191367	0.00231227	-0.223532	0.352455
0.0848402	-0.082608	-0.0887672	-0.0431058	-0.519323	0.389443
0.0061492	0.0245659	0.0299771	-0.00371546	-0.0174605	0.0198367
-0.0373271	0.0432202	0.0193031	-0.0142718	-0.00364226	0.06454
0.0288066	0.010174	0.00513941	0.0286348	-0.00777011	0.0446341
0.0306393	0.0201965	0.0314678	0.0317318	-0.0421191	0.0274822
0.00810844	0.0105082	0.0126197	0.0113498	-0.0063192	0.0334917
0.0321575	-0.043626	0.0222716	0.00444186	0.0138929	0.00737679
-0.00865912	0.0196365	-0.0807769	-0.0124905	-0.0635452	-0.0116409
-0.0127014	-0.0141625	0.0215342	-0.0166829	0.0230834	-0.00622135
0.011896	0.00709856	0.0090844	0.0141135	-0.0180895	-0.0507338
-0.00619823	-0.0334481	-0.0358059	0.0320256	-0.0296185	0.0256842
-0.013869	0.0196341	-0.0106286	0.0349073	0.0184922	-0.0174395
-0.0338071	-0.0428725	-0.00456589	0.0543815	0.0237265	-0.0117404
0.0377012	-0.00907791	-0.0132623	-0.00178605	-0.0694857	0.0216093
0.018782	0.00572431	-0.0233266	-0.0560144	0.0372108	-0.0129547
0.00219125	-0.00857747	0.042156	0.0501904	0.0836528	0.0672098
-0.0449003	0.0232508	-0.0202496	-0.0291446	0.0459715	-0.0261012
-0.00525534	-0.028123	-0.00671574	-0.0259082	-0.130373	-0.058712
-0.0122808	-0.000625253	-0.0298553	0.0820149	0.0397997	-0.025421
-0.0265097	-0.0661891	0.0128533	-0.056435	-0.00401224	-0.0404243
-0.0225668	-0.0207165	-0.00794435	-0.0277438	0.00548095	0.034453
-0.0201581	-0.00739986	-0.070085	0.0120273	0.0124352	0.0975795
0.0405409	0.000552654	0.0450716	0.0231947	-0.0220053	-0.033566
0.00578758	0.00514013	0.0305538	0.00504881	-0.00819562	-0.0486827
0.0444656	0.00823337	-0.0285081	0.0987816	0.0307552	-0.0125301
0.0283987	-0.0309999	-0.0159064	-0.168188	-0.00764802	0.057263
-0.033794	0.0133756	0.000938058	-0.0157688	0.00677234	-0.00553447
0.0357205	0.027289	0.019356	0.0404698	0.00954963	0.0363582
-0.00117657	0.0102146	0.012258	-0.0971856	-0.00967203	-0.0353831
-0.0506101	-0.0504296	-0.0909777	0.00803527	-0.0607739	-0.07446
-0.0319293	0.050667	-0.0322088	0.0456797	-0.0351251	0.0693423
-0.0306747	0.0216146	0.080699	0.0851544	0.00297095	0.0895904
-0.0312571	-0.0715743	-0.0281457	-0.0727298	0.013779	-0.012489
0.0468218	0.0214506	0.00449875	0.0101212	0.00021781	-0.0568792
0.0134653	0.0326116	0.0126174	-0.00722224	0.0940929	-0.0470067
-0.034223	-0.0316336	0.0149648	0.0272844	-0.00565265	0.0416494
0.00811005	0.0230533	-0.00527205	0.0739517	-0.0476208	0.0160885
-0.0287863	0.0143029	0.0430311	-0.0493841	0.0224465	-0.0874755
0.0248673	-0.0508732	-0.054137	-0.0660538	-0.0429287	0.0234771
0.0260416	0.00994974	0.0353613	0.113567	0.0708707	0.0927306
-0.0382401	0.0294183	-0.116872	-0.0156261	-0.128815	-0.0769102
-0.0220586	0.0124997	-0.00245503	-0.0782434	0.0452869	-0.0810404
-0.027205	-0.0319278	0.00466768	0.00184292	0.00964925	0.0672923
-0.00500208	0.000277579	-0.132335	-0.011115	-0.106459	0.0461346
-0.0410152	0.0134006	0.0343798	0.00876224	0.0276693	-0.0859579
0.0355145	0.02201	0.0696666	0.0770169	0.048021	0.0375226
-0.0209046	0.0266453	0.0116994	-0.0153665	0.0754321	0.0657443
-0.0365693	-0.0262024	-0.0588351	-0.0629333	-0.0911103	0.00313884
0.0257339	0.0359048	0.0503344	0.106711	0.0527089	0.0843814
0.0260953	0.0237907	0.00473527	0.0156416	0.0621833	-0.109198
0.0102966	-0.0416955	0.0579207	-0.0911872	0.0347959	-0.045433
0.0187031	-0.00237221	-0.020099	0.00713885	-0.0325485	0.0713788
-0.010802	-0.0281272	-0.0128733	0.043715	-0.135201	0.0141666
0.0859121	-0.0292425	-0.00478622	-0.000694573	0.013027	-0.0456694
-0.00237456	0.0155105	-0.114291	0.00407684	-0.0331508	-0.0255373
0.00665542	-0.0384918	0.0376815	-0.00656962	0.0131352	0.0462586
-0.0553404	-0.00704569	-0.0264412	-0.0929798	0.0559434	-0.0852923
0.0110581	0.0158647	-0.0313003	0.102579	-0.0882565	0.0395765
-0.0131949	-0.00695497	-0.0558271	-0.0664166	0.0707976	-0.0883668
-0.0524191	-0.012349	0.0570124	-0.0283627	0.0156753	-0.00587255
-0.060582	0.030019	0.0669834	0.134888	0.0978834	0.0315874
0.00538179	0.0312645	-0.130849	0.0105073	-0.0343591	0.0048936
-0.00565255	0.00677162	-0.0429773	-0.011966	0.0395619	0.0298995
0.0138138	0.0360706	0.0202024	-0.0277056	-0.0894323	-0.000236094
0.0203989	-0.0205747	0.104402	0.0665492	0.0637119	0.039582
0.0023845	0.0270145	-0.018179	-0.00950563	-0.0167138	-0.0222468
-0.00502567	0.0214726	0.0651883	-0.0573412	0.0445738	-0.0500079
0.0664099	-0.12425	0.0742705	-0.0760219	0.0020742	-0.0433515
0.038865	-0.0578017	0.0355995	0.0297642	0.0433904	0.087498
-0.0266769	-0.0119157	0.012797	0.0554855	-0.107471	0.0789388
-0.0166992	0.0160522	-0.0285103	0.0501481	0.0233251	-0.0109413
0.0323174	0.000412703	0.0206255	0.0606224	0.101212	-0.0216707
-0.0211726	-0.0120031	0.00810617	-0.110706	-0.0240809	-0.0559462
-0.0498254	-0.00495487	-0.131835	0.013725	-0.0989541	-0.0135803
-0.0437194	0.0756155	-0.0807309	0.0436187	-0.0983755	0.084902
-0.0133288	0.0575775	0.0201763	-0.0399618	0.0634623	-0.121847
0.0272412	-0.0565106	0.0588085	-0.125936	0.0555624	-0.00744498
-0.0291341	0.0220002	-0.0788651	-0.00538832	-0.0638835	0.0259178
0.0729321	0.0391685	0.0488546	0.074947	0.0109766	-0.0093857
0.0947205	0.0278724	0.0221826	0.0531467	0.0259801	-0.0244669
0.0114814	-0.0103086	-0.0273492	0.00801373	-0.0600362	-0.0163744
-0.0262694	-0.0221936	0.112143	-0.0935441	0.100286	-0.109684
-0.0166916	-0.0561224	-0.0902094	-0.109933	0.0304351	-0.0163851
0.0179384	0.042069	0.0464038	0.152462	-0.0213076	0.3419
-0.00459057	-0.110709	0.0244719	-0.129256	-0.000515044	0.00160241
-0.0381591	-0.0443469	-0.11649	-0.112227	-0.0666381	-0.159644
-0.0312811	0.00562316	0.0566977	0.131667	0.0712435	0.167336
-0.00367294	-0.0226591	-0.0438269	0.0425664	-0.047673	-0.0275005
0.0616603	-0.00566417	0.0909272	0.00796688	0.0788611	-0.00860786
0.0908221	0.0562253	0.0942218	0.0847082	0.0180756	0.0242532
0.0243001	0.0340617	0.096885	-0.0130478	0.0656756	-0.0502846
-0.018874	-0.0186621	-0.18512	-0.0332936	-0.0755865	-0.0533379
0.0457978	0.000633359	0.118965	-0.0148906	0.0802975	-0.0877532
0.0544885	0.0489304	0.0904483	-0.0374492	0.0787007	-0.0142514
-0.0111979	0.169357	0.0728656	0.321152	-0.0035173	0.309259
-0.0499521	-0.265989	-0.0134523	-0.362686	-0.00495961	-0.28949
-0.0332679	0.100272	-0.235135	0.153119	-0.183436	0.114785
0.0580907	0.0675837	0.157705	0.160956	0.132614	0.101097
-0.00463125	-0.000480413	0.020457	-0.074269	0.0460598	-0.15815
-0.0269355	0.00538594	-0.00234529	0.0325728	-0.0153383	-0.0152506
0.0180755	-0.00693309	0.00475273	-0.0638499	0.0543029	-0.0595905
0.0663192	-0.0241227	0.0350743	0.0583615	0.0599023	0.0167562
0.00948229	-0.0445065	-0.00699413	-0.12257	-0.0133173	-0.0676012
-0.0172733	0.0065183	0.0243171	0.0841134	0.00348425	0.0613804
-0.00371215	0.0357479	0.0114801	-0.0144339	0.0125223	0.0148933
0.0240185	-0.021401	0.0566922	0.0527253	-0.0300027	0.111206
0.0222875	-0.00536388	0.0692445	-0.0934986	0.119763	-0.0245861
-0.0312553	-0.0281785	-0.0678267	0.0445369	-0.0401228	-0.00496191
-0.0142012	-0.0388258	-0.0774573	-0.0333779	-0.131188	-0.00345093
-0.00099358	-0.0645363	0.0265849	-0.0154204	0.0515288	-0.00401014
-0.00564188	-0.00262505	0.0272645	-0.0531533	-0.0769972	-0.0380165
0.0590696	-0.0423635	0.0978589	0.0282024	0.090867	-0.0433271
0.0743525	0.0389104	0.12204	-0.00531489	0.149231	0.00960177
-0.0175965	-0.0110517	-0.268406	-0.0492606	-0.193988	0.0416008
-0.0780212	0.0122259	0.0126128	-0.033532	0.0171885	-0.0548169
-0.0619329	0.00140521	-0.0883627	-0.0581407	-0.108303	0.0101759
-0.000669301	0.0233156	-0.0338442	0.00932479	-0.0317548	0.025121
0.166562	-0.0273395	0.163844	-0.0263847	0.217098	-0.0739214
0.0644205	-0.0426762	0.2749	-0.0509068	0.174877	-0.0159013
-0.0639359	-0.00979468	-0.00962991	0.0290905	-0.112989	-0.0297936
-0.0720541	0.0134047	-0.0885072	0.0391394	-0.0704443	0.0577898
-0.0252192	0.0119174	-0.028777	0.046832	-0.00494817	0.0239246
-0.0304408	-0.014529	-0.0103273	-0.0456911	0.0127993	-0.0259484
-0.313772	-0.00724313	-0.553077	-0.0779453	-0.43	0.0314485
0.399524	0.00299576	0.272114	0.0863724	0.34636	0.0122817
-0.0592965	0.0165711	0.0337278	-0.0508928	0.0845596	-0.0154815
0.0191964	0.0466157	0.0124809	-0.0430852	0.0150943	-0.0932258
0.0820773	0.0351536	0.0733437	-0.035574	0.0412599	-0.133998
0.0161448	0.0266749	0.0373379	0.0583761	-0.00885928	0.0420619
0.0505624	0.0129805	0.157739	0.136347	0.0313776	0.110416
0.0775926	0.014332	0.128614	0.0673619	0.0815679	0.0692728
-0.011585	0.011868	0.008169	0.0451783	-0.0368276	-0.0181961
-0.00661629	-0.039162	0.0575612	0.113065	-0.0355715	-0.00466746
0.0203347	0.00287724	0.088964	-0.017991	0.0129927	-0.0923784
0.043515	-0.0132785	0.00613254	0.0678239	-0.00122213	-0.0515229
0.0643069	0.00409567	0.0275794	0.00636798	0.0737275	0.0393727
-0.0452543	-0.0120841	-0.0901733	0.0440808	-0.0451381	0.0837375
-0.0918512	-0.0161129	-0.0376046	-0.111547	-0.0513296	-0.0386027
-0.063812	0.0169795	-0.0664735	-0.124543	-0.0317231	-0.0458159
-0.0690381	-0.012569	-0.0266902	-0.0620427	-0.0503457	0.0200996
-0.0423269	0.00841099	0.0174835	-0.070743	0.0199308	0.00388905
-0.0616526	-0.0282242	-0.118317	-0.0287696	0.00924003	0.0678781
-0.113784	-0.064568	-0.109496	-0.0919031	-0.0743329	-0.00774312
-0.0326004	0.0323626	-0.128405	0.104712	-0.0889827	0.0209148
-0.00556979	0.0264881	0.0209846	0.0984426	-0.0390128	0.067091
0.0167526	0.00994712	0.00701982	0.00779569	0.0341353	-0.0907526
-0.00664556	0.0287792	-0.0487019	-0.0439615	-0.0285884	-0.1122
-0.0337933	0.0392454	-0.103959	-0.0457805	-0.0188605	-0.071896
-0.0334316	0.0373771	-0.0728718	0.0811455	-0.100762	0.0502982
-0.00580263	-0.0022108	0.00497533	0.0923785	0.0453202	0.0792233
0.0417072	-0.0601661	0.0995651	-0.102164	0.0845163	-0.0140046
-0.00786385	0.0224685	0.0363317	-0.0913377	-0.00924379	-0.107121
-0.0290496	-0.0820838	-0.0983606	-0.0335274	-0.0463134	-0.00883424
-0.0199645	-0.0096091	-0.0517161	0.0935543	-0.0752441	0.0541453
0.0232133	0.00765687	0.012588	-0.112823	0.00471678	-0.0473497
0.0364739	-0.0415057	0.0850773	0.0202297	0.0859693	-0.0187966
0.00940657	-0.012865	-0.00653395	-0.106929	-0.027423	0.0389096
0.00521886	-0.013944	-0.066917	0.0188206	-0.0448484	-0.0361719
-0.0369897	0.0251252	-0.0173043	0.00366375	-0.0189165	0.0520492
0.00535139	-0.0219458	0.0319535	0.0796131	0.0566995	-0.0058344
0.0379024	0.000456214	0.024908	0.0236551	-0.0300362	0.100799
0.0437219	-0.0382787	0.0722708	-0.0736623	0.0454135	0.0148558
-0.0353068	-0.274242	-0.0482059	-0.309823	-0.0396781	-0.419941
-0.003941	-0.0140271	0.00831416	-0.0412328	0.0376014	-0.0648272
-0.00501195	-0.0032375	0.0207389	-0.0531769	-0.026821	-0.136993
0.0469613	0.134203	0.00328839	0.241465	-0.0021784	0.694063
0.0364191	-0.0105508	0.0351954	0.0402575	0.0635169	-0.107793
0.000679523	-0.00824237	-0.00409001	0.0334836	-0.030658	-0.0567713
-0.0013546	-0.0523267	-0.0329622	-0.101387	-0.0261354	-0.0217762
-0.0225289	0.00447801	-0.00884372	-0.0432439	0.0527323	-0.0753559
-0.0031215	0.00182971	-0.00981796	-0.0504	-0.0213613	-0.0244397
0.031122	0.00011	0.0569334	-0.00938305	-0.000525117	0.0725591
-0.0231742	0.0256489	0.0619344	0.037249	0.0531375	-0.0608136
-0.0168828	-0.00182064	-0.0116202	-0.00114064	-0.00160804	-0.024123
-0.00410891	-0.0779902	0.00183991	-0.0678529	-0.00390151	-0.00609083
0.0237077	-0.00741972	0.0174987	0.067382	0.0758187	-0.0888527
-0.0179443	0.0227688	0.0138402	-0.00903478	0.0727107	-0.0507154
0.0366478	0.0248318	0.0586691	0.0849779	-0.0918661	-0.0131486
-0.00530109	0.00813933	0.0133632	-0.0233401	0.0934534	-0.048185
0.0403973	-0.0306203	-0.000170499	0.0731099	0.0836879	0.0228843
0.0377481	0.0130314	0.0205563	0.0153314	-0.0372694	-0.0182131
0.0202045	0.0232756	0.0539412	-0.0254425	-0.0209246	-0.0678998
-0.0405915	0.051647	-0.0159569	-0.0430433	0.022767	-0.0951181
-0.0397004	-0.139552	0.00235566	-0.0750277	0.0718623	0.0949224
0.00829002	0.0244825	0.0601585	-0.00615224	-0.0975531	-0.000730105
0.14791	0.0010277	0.00208557	0.0380519	0.07564	-0.0527768
0.00901926	0.0268223	0.000687838	-0.0203936	0.0114924	-0.0159279
-0.00968599	-0.0199253	0.0386379	0.0464201	0.032711	-0.0330429
0.0313472	-0.00156416	0.0455452	0.0105508	-0.0139042	0.0236208
-0.0359277	-0.00125311	-0.0117472	-0.0569202	0.0398173	-0.0406472
-0.0509432	-0.00179379	0.0285712	-0.0645627	-0.0136939	-0.047349
0.000709891	0.025741	-0.0470525	-0.0245991	0.0209695	-0.0524796
-0.0259815	-0.0280998	0.0463882	0.0390518	0.12236	0.00743529
0.00910234	0.0165025	-0.153318	0.0449593	0.0864856	-0.0231735
-0.027831	-0.00550731	0.0664164	0.0674371	-0.0881092	-0.106097
-0.0350426	-0.00199354	-0.0971136	0.0617999	-0.00540149	0.146805
-0.00211278	-0.0393772	-0.0112238	0.112489	-0.140215	0.205837
-0.0168326	-0.0598014	-0.0575751	0.138362	-0.182994	0.244658
0.0833064	-0.176373	-0.0714559	0.154131	-0.250265	0.455097
0.00577727	0.0195135	0.0597926	0.0322562	-0.343615	0.562827
-0.0281301	0.0333155	0.00951986	-0.00173634	-0.0133013	-0.0180367
-0.0460399	0.0387793	0.000538811	-0.0095517	-0.0423641	-0.0349297
-0.0322381	0.0365249	-0.00452538	0.000650525	-0.0464136	0.00270742
-0.000919521	0.00742489	-2.0206e-05	0.0217434	-0.0349539	-0.0315233
-0.0599592	0.00378293	0.00301805	0.00860262	-0.0184137	0.00369048
0.00695062	0.020489	-0.00633539	0.032351	-0.0238721	0.0226593
-0.0266703	-0.0111965	-0.0148727	-0.00156367	-0.0050946	-0.017794
-0.00229305	0.00428361	-0.0306773	-0.0134966	-0.0112261	-0.00338799
0.00558174	0.027829	0.0676652	0.0297789	-0.00559856	-0.0468532
0.0340321	-0.0314558	-0.0608748	-0.0421015	0.00995324	0.0378004
-0.0614586	0.00273162	0.00703064	0.0234433	-0.0166474	-0.00764728
0.000952572	-0.0483119	-0.0167547	-0.00960261	0.0738252	-0.0251258
0.0183218	-0.000998497	0.0475819	0.0215495	-0.108201	0.0142513
0.0121929	0.00297934	-0.0760927	-0.0321222	0.0768038	0.0987712
0.01317	0.0130448	0.0529907	0.037464	0.0208754	0.0380701
-0.0354873	0.0170854	-0.0256802	-0.000742018	-7.77096e-05	-0.041232
-0.0464172	0.00566089	-0.01545	-0.035099	-0.114856	-0.0493731
0.0419451	-0.00137174	0.024143	0.0214167	0.0555877	-0.0648409
-0.00402586	-0.0349213	0.00355005	-0.0303162	-0.02955	-0.00359392
0.0500113	-0.00816822	0.00162551	0.000557125	0.150196	0.00380439
-0.0192439	0.000292897	-0.0583578	0.0561379	-0.02829	0.201004
0.00217398	0.0281224	0.0170958	-0.0520099	0.0125299	-0.032869
-0.0231202	-0.0182211	0.0241198	-0.00954497	-0.02683	-0.0236062
0.0439111	-0.00865549	0.00592993	0.0374475	0.0179501	-0.0364632
0.0016001	-0.0045864	-0.0365174	-0.0390022	-0.0532303	0.00553149
-0.0146222	-0.0237692	-0.00677538	0.0449561	-0.0112757	-0.0165977
-0.0558252	0.0253904	0.0119505	0.0624766	0.0342204	-0.0341961
0.0458749	-0.00665247	-0.0423918	-0.102672	-0.0288148	-0.0274034
-0.0561846	-0.0941699	-0.0366006	0.0119752	-0.0637739	-0.038361
-0.0203764	0.0307211	-0.0048834	0.042697	-0.00693106	-0.0326409
0.00221036	0.0412205	0.0295317	-0.00791603	0.0575736	0.163531
0.0456376	-0.0269729	0.0230642	-0.0725639	0.00854366	-0.0389639
-0.00882925	0.0108364	-0.0425202	0.0423141	-0.00347286	0.00818866
-0.0191599	0.0214998	-0.00423993	-0.0273376	0.0633454	-0.015595
0.0277905	0.0151287	-0.010391	-0.0395546	-0.0377624	0.00181818
-0.0230806	0.021633	0.0592404	0.103612	-0.0389055	0.0115904
0.00692812	-0.0133682	0.0295491	-0.0417769	0.0107204	-0.0481999
0.0234168	-0.10612	-0.0394678	-0.0701778	-0.047306	-0.0468315
-0.0071876	0.020689	0.0167011	0.106048	0.116481	0.150175
-0.0100619	0.0346144	-0.0137739	0.0183422	-0.108782	-0.0533226
0.0257632	-0.00820386	0.0116511	-0.0727482	0.0344185	-0.032363
-0.066365	-0.0124526	-0.0501127	0.0454311	-0.00783777	0.0103233
0.0168986	-0.00379658	-0.0549278	-0.0549594	-0.0940564	-0.0580562
-0.0771587	-0.0066573	-0.058482	-0.00856477	0.00925679	-0.0104879
0.0474323	0.0298809	0.0506416	0.102317	0.0703536	0.0574101
0.0844537	0.00837547	0.0574654	-0.0147668	0.131884	0.043555
-0.0540548	-0.0288376	-0.101451	-0.0827824	-0.146517	-0.0314648
0.0297844	0.0527282	0.0583343	0.0938663	0.0169968	0.114233
0.00594997	0.0276382	-0.0110898	0.051603	0.0820881	-0.0471175
-0.0191417	-0.0434456	0.0280463	-0.067438	0.00489855	-0.010889
0.0258703	-0.00750124	-0.00470849	0.0257435	-0.00639294	-0.00110012
-0.0294496	0.00486892	-0.0187488	0.0403906	-0.0905877	0.0161043
0.112907	-0.0250872	0.017113	-0.0563553	0.0773993	-0.0700429
-0.0240572	0.00694966	-0.0419017	0.0156584	-0.0512435	0.0455627
0.0115735	-0.0195299	-0.00697758	-0.00999147	-0.0156691	0.0678093
-0.0400411	-0.0121651	-0.0333208	-0.0405427	0.0416855	-0.0535597
0.0177534	0.0230874	0.0776702	0.0463423	-0.0844826	0.0114517
-0.034343	0.0321054	-0.0312347	-0.0571157	0.00943993	-0.00430495
-0.0242969	-0.0183787	0.00641446	-0.0454832	0.0486313	-0.028192
-0.0473341	0.0186883	-0.0343797	0.113234	0.0607597	0.000637054
-0.0196553	0.0425209	-0.0786013	-0.016236	0.0158999	0.00318241
0.133697	0.0251259	0.0168738	-0.0384362	0.156157	-0.0276101
-0.0218395	0.0235385	-0.0476163	-0.0172687	-0.0902442	0.0373037
0.00918809	-0.00461215	0.0869811	0.0745235	0.000405997	0.0200971
-0.0597067	0.0424942	0.0049738	0.0362874	-0.0439717	0.00783682
0.00135295	-0.0243139	-0.0162496	0.042146	-0.0309423	-0.0401418
0.0434002	-0.11852	0.0635418	-0.104386	-0.025577	-0.00510675
0.0448577	-0.0464531	0.0999262	-0.0662475	-0.00898992	0.00785881
-0.0239967	-0.010774	0.0188348	0.0306638	-0.0877996	0.108472
-0.00258052	0.0241401	-0.0609092	0.0544047	-0.0088887	0.00619119
0.0853103	-0.000284851	0.10804	0.08076	0.14927	-0.0228688
0.0168276	0.00227183	-0.0679796	-0.133394	0.00441706	-0.0183337
-0.100609	0.043788	-0.108403	0.0521832	-0.0954322	0.00748616
-0.105676	0.0476826	-0.0577535	0.0763041	-0.0693811	0.0726971
0.0873313	-0.00597858	0.022216	-0.00500983	0.106796	-0.106986
0.0172644	-0.0884753	0.0744886	-0.0747181	0.0856785	-0.00272739
-0.0800784	0.0270757	-0.128914	-0.0681946	-0.0707856	-0.0219151
0.0224443	0.0437499	-0.00270801	0.0814145	0.0122318	-0.0145236
0.149104	0.0287775	0.156646	0.0205992	0.103449	-0.0538945
0.017603	0.0153745	-0.0304015	0.00672638	-0.0238732	-0.0369991
0.00290906	-0.0329724	0.124424	-0.0965306	0.0950036	-0.118552
-0.0775572	-0.0818193	-0.0634638	-0.14219	-0.000229448	-0.0199535
0.0375418	0.025525	0.0410089	0.190105	-0.0369449	0.323396
-0.00771907	-0.131492	0.0253628	-0.123545	0.0150467	0.0254439
-0.0577736	-0.0492243	-0.13046	-0.120892	-0.143081	-0.121482
-0.00148134	0.0282345	0.00435828	0.120747	0.0750788	0.13892
-0.0397683	-0.00599885	-0.0954231	-0.0015775	-0.0925623	-0.0531446
0.0577724	0.0295792	0.0562991	-0.0153846	0.0521397	-0.0262507
0.0455331	0.0614535	0.0389491	0.119685	0.0445575	0.0574805
0.0680089	0.0480286	0.186094	0.0172936	0.138223	-0.0183482
-0.0720701	-0.0115135	-0.162596	-0.0529235	-0.0964304	-0.0586651
0.0736424	-0.0254127	0.111973	0.0267323	0.0993616	-0.0473187
0.0696232	0.0158049	0.0425209	-0.082311	0.04702	0.00774848
0.0019266	0.197272	0.0351312	0.331825	-0.00492013	0.265439
-0.0530625	-0.341508	0.00597024	-0.31969	-0.0136033	-0.179167
-0.0693575	0.147578	-0.194766	0.182968	-0.173819	0.106522
0.104041	0.0774922	0.207149	0.145146	0.141264	0.0682984
0.00262806	0.0030365	-0.00951713	-0.107374	0.0305126	-0.119853
-0.0631092	-0.00235546	-0.0542087	-0.00483441	-0.0393358	-0.0050087
0.0128338	-0.0151701	-0.00932515	-0.0227489	0.0372622	-0.0404751
0.102156	-0.0112337	0.121421	0.0391142	0.0629113	0.011682
-0.0310621	-0.0506824	-0.0466644	-0.114438	-0.0460822	-0.0263461
-0.0236502	0.0312738	0.00452977	0.0843083	-0.037405	0.089253
-0.00585258	0.0302852	0.00730586	0.014465	-0.000177592	0.0102846
0.0576345	-0.018815	0.0446622	0.0793143	-0.00910074	0.115731
0.0686113	-0.0283312	0.0503162	-0.115722	0.115496	0.0220808
-0.0867535	-0.0156471	-0.112432	0.0956141	-0.10092	-0.0489343
-0.0477615	-0.0108871	0.0103056	-0.0335479	-0.0802011	-0.0455723
-0.0344111	-0.0537153	-0.00885186	-0.0745232	0.0214474	0.0170071
0.0231981	-0.021304	0.0259619	-0.107695	-0.0040513	-0.0895257
0.0460828	-0.00800836	0.0728098	0.0121518	0.089431	-0.0631589
0.154634	0.00893515	0.219046	0.0170377	0.240925	-0.00623345
-0.0540557	-0.0259039	-0.289561	0.000948548	-0.222119	0.0426987
-0.0844769	-0.00581902	0.0841745	-0.00495082	0.0317905	-0.0683623
-0.0910419	0.0146765	-0.144773	-0.0872262	-0.11351	-0.0240096
-0.0386971	0.0153361	-0.129023	0.0159758	-0.107651	0.0309697
0.224312	-0.00924242	0.234227	-0.062795	0.260261	-0.0520958
0.110922	-0.0821739	0.234672	-0.09941	0.14691	-0.0395716
-0.108236	0.0308939	-0.181937	0.0341577	-0.169848	-0.0161432
-0.0896406	0.0150165	-0.0455935	0.0563597	-0.0723398	0.00823665
-0.00234243	0.0197744	-0.0264344	-0.00592229	0.00737515	-0.0151333
0.0446031	-0.0164409	0.00952804	-0.00649989	0.0634163	-0.0119639
-0.470251	-0.038085	-0.2933	-0.0691931	-0.305398	-0.0216704
0.585077	0.0146328	0.245303	0.103868	0.315348	0.0515855
-0.108281	-0.0244085	-0.0454031	-0.0554612	0.0270118	-0.0125842
0.00632757	0.0191479	0.0589845	-0.0100437	0.013999	-0.0419955
0.0742348	0.0553401	0.0985389	-0.0155217	0.0201164	-0.0567518
-0.0610807	0.0658445	-0.0360076	0.0970246	-0.0904993	0.10401
-0.0113773	0.0353851	0.14274	0.143941	-0.0194914	0.135609
0.106825	0.0126558	0.130007	0.0134659	0.0420937	0.0481434
-0.0870069	0.0263239	-0.0706348	0.0199575	-0.0885231	0.0746135
-0.0151056	-0.00710428	0.0203598	0.114597	-0.00624999	0.030625
-0.0228468	-0.022644	-0.0229953	0.0586348	0.0098106	0.0488569
0.0888438	-0.0180207	0.0768239	0.057978	-0.014732	-0.0467964
0.106163	-0.0633026	0.0926744	-0.0836295	0.145857	-0.0383845
-0.0500956	-0.00475258	-0.106485	0.0864487	-0.0656221	-0.0237617
-0.0782077	0.00923145	-0.0288677	-0.0928617	-0.0212406	0.0544099
-0.0700338	-0.0114621	-0.0983646	-0.0660268	-0.0421891	-0.0372955
-0.019774	0.00345659	-0.0591685	-0.0373877	-0.0365607	-0.0244842
0.00408536	-0.0143627	-0.0404701	-0.129719	0.0886985	-0.0216795
-0.0149014	-0.0288519	-0.106332	-0.0760018	0.013509	-0.00652272
-0.143764	-0.090755	-0.0723906	-0.110295	-0.0424689	-0.0167946
-0.00972328	0.0128515	-0.0626052	0.108133	-0.0556555	0.004816
0.0612947	0.00787881	0.0345203	0.0563151	-0.0337018	0.0434681
0.0645167	0.0357814	0.0579868	0.03856	0.0569255	-0.022486
-0.0114129	0.0338875	-0.0144534	-0.00836998	-0.046221	-0.024165
-0.0704502	0.0220888	-0.119392	-0.0234488	-0.0728573	-0.045747
-0.0496137	0.0402279	-0.0413938	0.101579	-0.100146	-0.0730291
0.0564511	0.017819	0.0393622	0.0384719	0.116282	0.0186672
0.0525943	-0.0963839	0.00473367	-0.141679	0.0701475	-0.00144613
-0.067083	-0.0120378	0.0416365	0.00318062	0.0602532	-0.0448027
-0.0397791	-0.109067	-0.110534	-0.0935774	-0.0864857	-0.0423779
0.00160962	0.0206283	0.0255108	0.0773443	-0.0272139	0.0555498
0.0131075	-0.0290014	-0.0137891	-0.0951266	0.0183043	-0.0372275
0.0348825	0.000996023	0.0529106	0.0222479	0.0124026	-0.0609161
0.0406379	-0.0122854	0.0474096	-0.079752	0.0127931	0.0637246
-0.00373712	0.00646541	-0.0484654	-0.00925618	-0.039716	-0.0509571
-0.0406028	0.0326452	0.00699628	0.0186146	-0.0172289	0.0203218
0.00921696	0.00565773	0.00731641	0.11022	0.036257	-0.0621191
0.00932503	0.0241098	0.0393172	0.0111691	-0.00643134	-0.0130092
0.0631817	-0.0494798	0.0325917	-0.129056	0.0584507	-0.0184468
-0.0564691	-0.2798	-0.0595345	-0.24647	-0.0710621	-0.390286
-0.0241731	-0.0123801	-0.0259119	-0.0506882	0.0224083	-0.0689239
0.00418457	0.0083148	0.0510442	-0.0537616	-0.024917	-0.137547
0.0402536	0.117458	0.056282	0.201318	0.0331885	0.637551
0.0442748	0.00202648	0.0395014	0.0204547	0.0501945	-0.0668145
-0.0080387	0.00313461	-0.0456476	0.0409844	-0.0284047	-0.0686935
-0.0101549	-0.0537463	0.0497378	-0.117717	0.0108255	0.0086067
0.0328531	0.00576709	0.019899	-0.0597437	0.0574775	-0.0810502
-0.0313095	0.0330487	-0.0319975	-0.0527073	-0.0145372	-0.0707435
0.0376732	-0.00102802	0.0443264	0.0429776	-0.0084244	0.040898
0.0151715	0.0069235	0.0529058	0.0263927	0.0522233	-0.0911596
-0.0453416	0.0270155	-0.0639723	-0.0388526	-0.0455881	0.0298536
0.0775038	-0.0978866	0.0368613	-0.0949642	-0.0106422	-0.0302907
0.0233952	-0.0041412	0.0312585	0.0664952	0.0667423	-0.0608646
0.0092085	0.00766042	0.0311107	0.0387653	0.0489785	-0.0340702
-0.0190413	0.0123866	-0.0410574	0.104331	-0.111428	0.067828
0.0627489	0.0428597	-0.0166402	-0.0244262	0.0691753	-0.0332679
-0.0281329	0.0254745	-0.00766858	0.0446022	0.0685757	-0.0275002
0.0518801	0.0251838	0.0246017	0.00477847	-0.00939745	-0.0552536
0.0327206	0.02295	0.0179115	-0.0193467	0.0550669	-0.0562724
-0.0517234	0.0285891	-0.0421892	-0.0125036	0.0321607	0.0489032
-0.0255034	-0.126149	-0.0293199	-0.0508709	0.110177	0.12885
-0.0182832	0.0104516	0.0416348	0.0594044	-0.130259	-0.0630468
0.220594	-0.0167659	0.0383972	0.0566293	0.156776	-0.0156632
-0.0243567	0.0365824	-0.0429204	-0.0249178	-0.0458797	0.0400577
-0.0141768	-0.00774123	0.00549331	0.0201507	0.037605	-0.00228592
0.013257	-0.0312966	-0.0351734	-0.0334741	0.0595117	-0.0625256
0.0233911	0.0123231	0.0274784	0.053347	0.0962915	-0.0217692
-0.0956579	0.0406918	-0.0112385	-0.0460931	-0.0829695	0.0307566
0.0708126	0.00368121	-0.0408394	0.00912717	-0.0254312	-0.0052534
0.0584256	0.00102274	-0.0273658	-0.00264803	0.222998	0.0208661
0.0391405	0.0128575	-0.0144991	0.0633228	0.0510279	0.013793
-0.0429454	-0.00337647	0.0466905	0.0577331	-0.0995004	0.0191022
-0.0432957	-0.00686592	-0.022947	-0.0338721	-0.0354232	0.114639
-0.123164	-0.0191207	0.0296435	0.0201395	-0.190238	0.252354
-0.231054	-0.121838	-0.0101621	-0.00207424	-0.259591	0.0826984
-0.219042	-0.165186	0.0927462	-0.0453245	-0.344292	0.242628
-0.253286	-0.100855	0.0973802	-0.0874644	-0.395864	0.182522
-0.0222304	0.0337551	-0.014896	-0.0254875	-0.00227068	0.0364363
-0.0248959	0.0306088	-0.0284631	-0.0292545	0.0435059	0.122906
-0.023937	0.0355632	-0.0294097	0.00514117	0.0548646	0.0285601
0.00430259	0.00787574	-0.0185068	0.00339776	-0.0426461	0.0692781
-0.0666231	-0.012512	-0.0206753	-0.0142182	0.0519941	0.0456998
-0.00344811	0.0465876	-0.00579158	-0.00795805	0.0305239	0.0161758
-0.0187263	-0.0242144	-0.0213009	0.0438352	-0.0728627	0.0501307
-0.00381216	0.0271718	-0.0461103	-0.0102387	0.0232798	-0.0577517
-0.00292155	0.039854	0.0282836	0.0355369	-0.0704033	-0.00867116
-0.0105052	-0.00253558	-0.0254012	-0.0285007	0.0194358	0.00328177
-0.00651582	0.0117052	0.0044826	0.0147183	0.00358185	0.0188873
-0.000847355	-0.0303311	-0.0166071	-0.0401407	0.0163268	-0.00867021
0.0102316	-0.0098123	0.0596572	0.0829861	-0.0568705	0.00596446
-0.0182955	0.005086	-0.0106935	0.0152517	0.00854897	-0.0477784
0.032406	-0.0105666	0.0355582	-0.0154275	0.0527377	0.020538
0.00622773	-0.000331938	-0.0185396	0.00214136	-0.00134528	-0.0173489
-0.0591494	-0.0102546	0.00766252	-0.0153565	-0.0499156	0.010982
0.0976493	-0.0175696	0.00853965	0.0709885	-0.00121009	-0.0247995
-0.0481572	-0.0336513	0.004397	-0.0592343	0.0035682	-0.070467
0.0419832	-0.0237439	-0.0133675	-0.0260175	-0.0189112	0.0296038
-0.000924498	-0.0170472	-0.00877607	0.0749742	0.0239543	0.0162843
0.000446782	0.0173193	0.0251873	-0.0468416	-0.0716638	0.0202098
-0.0141971	5.68628e-05	-0.0554738	-0.0067333	-0.00404271	-0.0480965
0.0141716	-0.00460082	0.0224178	0.047014	0.0819043	0.0233493
-0.0197622	-0.00539643	0.0112059	-0.0646434	-0.0210286	0.0341123
-0.00149097	-0.0276027	-0.0115398	0.0314166	0.0724112	-0.0557149
-0.078803	0.0230755	0.0171991	0.0667496	-0.0169373	0.100211
0.0936848	-0.0282528	-0.0224217	-0.0923853	0.017328	-0.0469909
-0.0629883	-0.0652309	-0.0196113	-0.0135007	-0.110627	-0.121771
-0.00941308	0.0514689	-0.0254783	0.045164	-0.0275806	0.120063
0.00420925	-0.011079	0.011449	0.0253868	0.00269486	-0.0217507
0.0309595	-0.0115802	0.0278733	-0.0419933	-0.0599668	-0.0104569
-0.028264	0.0404575	-0.0265911	0.00817055	-0.00922509	-0.028634
-0.0528298	0.0221394	-0.00128859	-0.0167254	0.0393227	-0.0613215
0.0225843	0.0162542	-0.0110393	-0.0548499	0.00410955	0.0798882
0.0478491	0.0345589	0.0305824	0.0962626	-0.0220907	0.027675
-0.00815909	-0.00366944	0.0201377	-0.048921	0.0683996	-0.140094
0.0195968	-0.135024	-0.0120172	-0.071006	-0.0246633	0.0234222
0.0026096	0.045114	0.0179602	0.092743	0.0153802	0.108489
0.0304796	0.0340269	-0.0181569	0.00664383	-0.0265821	-0.05593
-0.00729719	-0.0238602	0.00981891	-0.0570427	0.00594462	-0.0795066
-0.0766426	0.0100516	-0.0090162	0.0263559	0.0026378	0.0595922
0.00128826	-0.00969934	-0.0365073	-0.0291021	-0.0762261	0.0926697
-0.101121	0.0147012	-0.0362146	-0.0475775	-0.0213656	-0.119294
0.0593019	0.028692	0.0261699	0.12074	-0.010303	-0.00316256
0.0940349	0.0135807	0.026379	-0.0112414	0.0288669	0.0518117
-0.0967717	-0.0530065	-0.0651913	-0.0636358	-0.0147393	-0.0504073
0.139799	0.0581285	0.0774503	0.0823274	0.0811018	0.0753524
-0.0388411	0.0393392	-0.0253738	0.0355307	0.0267834	-0.107261
-0.0450892	-0.0594332	0.0195344	-0.0812207	0.0584944	-0.0785703
0.0147727	-0.0128587	-0.0449433	0.0548259	-0.0464672	0.126559
-0.0473089	0.0274044	-0.00331832	0.0221635	-0.122012	0.00333339
0.0874698	-0.0253092	0.0689435	-0.0142918	0.0684289	-0.0540233
-0.00480118	0.0291852	-0.0151088	-0.0171975	-0.0105678	-0.0213913
-0.0135372	-0.0226867	-0.0173873	0.0506637	-0.0391488	0.0214354
-0.0690538	0.0246701	-0.0112993	-0.0590127	0.0472297	-0.0785322
0.103997	-0.00196809	0.0854697	0.072684	-0.0157328	0.109563
-0.103839	0.032553	0.0105912	-0.0545703	0.00624852	-0.0978363
0.00727383	-0.0411918	0.0154604	-0.0557398	-0.0339976	-6.34789e-05
-0.00535228	0.0275694	-0.0134491	0.0830897	0.0735304	0.0616429
-0.07681	0.0194435	-0.0207741	0.00753701	-0.0934206	-0.0359086
0.118502	0.0274091	0.0475388	-0.00355989	0.0161613	0.0164014
-0.0265717	0.0010789	-0.0212088	-0.014203	-0.0850517	-0.0138013
0.0579691	0.019587	0.0734214	0.0158706	0.104727	0.0216548
-0.0223659	0.0290033	-0.0463274	0.0437877	-0.00703023	-0.0223054
-0.0480518	0.0198272	-0.0401596	0.0270215	0.0398003	0.00462681
0.0334028	-0.188073	0.036244	-0.0641056	0.0519055	-0.0756109
0.0508648	-0.0453328	0.0684491	-0.0833769	0.0562168	0.0951313
-0.00192373	0.00424522	-0.0121678	0.0305722	-0.0627216	0.0401007
-0.0586611	0.0191616	-0.000334397	0.0466941	0.0453108	-0.0160037
0.100462	0.0209835	0.0896562	0.0615588	0.0745033	-0.0118082
0.0194397	-0.0457004	-0.0209307	-0.115232	-0.0518851	-0.102103
-0.105646	0.0577018	-0.0486299	0.0365689	-0.106243	0.00450099
-0.0886862	0.0542585	-0.0223144	0.0687672	-0.109758	0.114686
0.0785115	0.0221444	0.0150296	0.00504357	0.0563941	-0.112824
0.00543253	-0.0830391	0.0525428	-0.0868044	0.0532987	-0.0109943
-0.117185	0.0108581	-0.0938508	-0.0391608	-0.0669891	0.0588269
0.0149717	0.0761572	-0.0230958	0.0466441	-0.0226177	-0.0112885
0.184717	0.0183099	0.144341	0.0538771	0.0803932	0.0143921
0.0183063	0.0307592	-0.0442729	-0.00114268	-0.0664064	0.0400856
0.0583019	-0.0366073	0.0830595	-0.0986344	0.108006	-0.117287
-0.108348	-0.117202	-0.0530092	-0.109698	-0.00432275	-0.0555322
0.0774525	0.0443854	0.03223	0.199997	-0.0184316	0.386493
-0.00284979	-0.174883	0.0136788	-0.100534	0.0108373	-0.0863165
-0.0833012	-0.0626388	-0.0760792	-0.131744	-0.0223017	-0.209594
-0.00141154	0.0340188	-0.0110721	0.11464	0.057084	0.197057
-0.0553231	0.006262	-0.0616043	-0.00309336	-0.0908561	-0.0156649
0.0748613	0.0338956	0.0209245	-0.032989	0.0786518	-0.0537009
0.0351358	0.073135	0.0269765	0.112702	0.0226009	0.0475798
0.111872	0.0477052	0.135975	0.0095166	0.0735986	-0.0683053
-0.118158	-0.0136162	-0.12975	-0.0290229	-0.0951735	-0.0337598
0.084041	0.0189798	0.0991765	-0.00158662	0.0814459	-0.0600343
0.0340121	-0.0290017	0.0111242	-0.0738706	0.0577371	-0.0689414
0.0479568	0.230672	-0.000516593	0.333601	-0.00492904	0.317256
-0.0795466	-0.447024	-0.00648561	-0.321924	0.00226948	-0.342859
-0.0939533	0.177812	-0.13389	0.174739	-0.138522	0.121959
0.139959	0.113847	0.158678	0.131029	0.146237	0.105678
-0.0177703	-0.0234538	0.00134727	-0.0952605	0.0311716	-0.201873
-0.0687703	0.0201221	-0.0349419	0.0107518	-0.0113266	0.0602333
0.00466481	-0.00254333	-0.00505725	-0.0168145	0.0281264	-0.0872044
0.111454	-0.00453335	0.0815884	0.0343583	0.0528253	0.0955384
-0.0663961	-0.0596859	-0.0175146	-0.10048	0.0240545	-0.112953
0.0176468	0.0363345	-0.0148399	0.0902949	-0.0305021	0.0159396
-0.0146097	0.0390888	-0.0283135	0.0145621	0.00300476	-0.0201413
0.0730373	-0.00231171	0.032459	0.0885413	0.0135977	0.098016
0.062409	-0.0586531	0.0256504	-0.0720226	0.0479092	-0.0540893
-0.109654	0.00448525	-0.055291	0.0192022	-0.0307813	0.0428867
0.0209745	-0.0304623	-0.0365652	-0.0182841	-0.0411485	-0.0201542
-0.0539721	-0.0347062	0.0157543	-0.0516717	0.0494015	-0.00495186
0.034065	-0.00933307	0.0229042	-0.131533	-0.0766519	-0.0374371
0.0325358	-0.0285821	0.0600668	-0.0103017	0.0811737	0.0111241
0.155856	0.0060277	0.151451	0.0143197	0.115053	0.00821418
-0.105959	-0.0580567	-0.160117	0.00271362	-0.13468	0.0610108
-0.00228864	0.00150436	0.0214901	-0.0225283	0.029725	-0.00185394
-0.103671	0.00824046	-0.0962198	-0.0487711	-0.130967	0.00168329
-0.0609049	0.010958	-0.070281	-0.00210166	-0.0408892	0.0574894
0.246073	-0.0455644	0.228698	-0.0372582	0.194108	-0.0458927
0.125336	-0.0590098	0.180398	-0.0753126	0.17079	-0.0166698
-0.17816	0.0221344	-0.193256	0.0253184	-0.133917	-0.0546476
-0.0616706	0.0509988	-0.0562715	0.0284154	-0.0906662	0.0621241
-0.0534354	-0.00108582	-0.0261011	-0.0057008	-0.0146345	-0.0179915
0.0527942	-0.00154179	-0.007525	-0.0309654	0.000906318	-0.00515968
-0.338207	-0.0176752	-0.289067	-0.0283406	-0.307752	0.0634499
0.471995	0.0245847	0.308946	0.0984689	0.27924	0.0289062
-0.108087	-0.0385362	-0.0488752	-0.0862147	-0.00273898	-0.0318304
-0.00369024	0.0321357	0.0388222	-0.0186717	0.0664704	-0.0962917
0.135551	0.0680913	0.0769594	-0.0465424	0.0754712	-0.150128
-0.114504	0.0767394	-0.0478446	0.0970321	-0.000388682	0.0385345
0.0249823	0.0462396	0.0957538	0.133546	0.0629845	0.138619
0.140807	-0.012076	0.0849745	0.0579525	0.0964058	-0.00843018
-0.110992	-0.00629407	-0.0666505	0.0305662	-0.0367332	-0.086376
0.0193825	0.00456941	-0.00731164	0.132783	0.00655919	0.00831535
-0.0237989	-0.00957865	-0.0210656	0.0514385	0.00955606	-0.136765
0.0791301	-0.021815	0.0541321	0.0469149	0.0411971	-0.00123101
0.0658993	-0.107998	0.074002	-0.051779	0.0596631	0.0407664
-0.047615	0.0195715	-0.0850669	0.0641122	-0.0168642	0.120152
-0.0231757	-0.0112566	-0.0542012	-0.122615	-0.0658682	-0.120322
-0.0968175	-0.000768542	-0.0542196	-0.0967009	-0.0424241	-0.0361146
-0.00705808	0.0192838	-0.0276842	-0.0364249	-0.0316081	0.0742136
-0.0223175	-0.0121678	-0.00597352	-0.0778061	-0.0172615	2.75075e-05
-0.0221811	-0.0428712	-0.0393412	-0.0541146	-0.0420235	0.090048
-0.108839	-0.122532	-0.0489734	-0.10562	-0.0478733	-0.00996917
-0.0620697	0.0140221	0.00284576	0.0743533	-0.0935509	-0.0139469
0.0692598	-0.00189093	0.00146009	0.0635555	-0.0545486	0.111638
0.0703154	0.0214945	0.0489625	0.0281268	0.018869	-0.133993
-0.0282235	0.0437773	-0.00591984	-0.0200912	-0.0857737	-0.0940897
-0.0964316	-0.0089857	-0.0800536	-0.0163855	-0.0498471	-0.075288
-0.00416058	0.048439	-0.0348561	0.050934	-0.130934	0.0799846
0.0710236	0.0130894	0.00624104	0.0597709	0.0204399	0.0884497
0.0165168	-0.108648	0.0300216	-0.0969949	0.0348988	0.0041618
-0.0573823	0.0317197	0.0184566	-0.012235	0.00287285	-0.0938271
-0.021055	-0.080717	-0.0675482	-0.0937728	-0.0203093	0.0113266
0.0349509	0.0293797	0.015951	0.078859	-0.111187	0.105651
-0.0601047	-0.0449643	0.0178198	-0.0833706	0.0307822	-0.0944266
0.0894716	0.045457	0.053126	0.00486034	0.104851	0.0363712
0.0233804	-0.0652706	0.0343206	-0.081703	0.027467	0.0110905
-0.0129761	0.017629	-0.0435208	-0.00868067	-0.0485215	-0.0416813
-0.0104566	0.0360034	-0.00775903	0.0335556	-0.00280344	0.0147931
-0.00866282	0.0463554	-0.00788563	0.112032	0.0276542	-0.0225537
0.0400673	0.0436498	0.0167252	-0.0151817	-0.0140834	0.105819
0.0305002	-0.0443263	0.00346605	-0.110238	0.0589236	0.0887636
-0.0736085	-0.278944	-0.0576045	-0.286548	-0.0451165	-0.39485
-0.0237573	-0.00286324	-0.0189411	-0.0413317	0.020051	0.0257244
0.0392075	-0.0257905	0.0526911	-0.0534791	0.0542968	-0.239747
0.0133252	0.0576951	0.0465018	0.24655	-0.0134502	0.744135
0.0623665	0.00820066	0.0215039	0.00522435	0.0579742	-0.212626
-0.0109549	0.00930673	-0.0369151	0.0249752	-0.0324647	-0.090156
-0.0281671	-0.0667012	0.0553633	-0.0660518	-0.00787556	-0.0289117
0.0409767	0.0174368	0.0122575	-0.0348165	0.0370177	-0.0343899
-0.0352696	0.0786406	0.010789	-0.0426912	0.0134251	0.00286561
0.0161732	0.0321036	0.0169109	0.0102596	-0.0255363	0.113191
0.034945	0.025684	-0.0193689	0.0319778	0.0452229	-0.0459465
-0.111816	0.0179676	-0.000564545	-0.0375866	0.00490987	-0.0402114
0.104713	-0.091393	0.0288559	-0.0683959	0.00970319	0.0268822
0.0287274	0.0236859	0.049317	-0.000629269	0.0471321	-0.0463886
-0.0235956	0.0073064	0.0160843	0.0138038	0.0802659	-0.0554096
0.0118606	-0.0138598	-0.0467507	0.0863918	-0.0671633	-0.00968413
0.053425	0.0430475	-0.0582725	0.0126491	0.0435712	-0.0832542
-0.0592495	-0.00419876	-0.00952438	0.0135915	0.031014	0.0337571
0.0744031	0.0284734	-0.00835049	0.0238048	-0.0252135	0.0307719
0.000531256	0.0455559	0.0263399	-0.0211422	-0.034629	-0.103959
-0.00471538	0.00205353	-0.0266251	0.00444673	-0.00938028	-0.100113
-0.132467	-0.132067	0.0192422	-0.0504135	-0.0193609	0.0889436
0.0903672	0.0206883	0.060426	0.00532971	0.0349419	-0.0328969
0.102437	0.0207982	0.072785	0.0746048	-0.0356402	-0.0270929
-0.019397	0.0207083	-0.0370931	-0.0193734	0.052151	-0.0403384
0.0467747	0.0419059	-0.0265145	0.0311207	0.0165519	-0.00822362
-0.0119778	0.00637278	-0.0257704	-0.0239436	-0.031496	0.0480582
0.0617411	0.0282112	-0.0203055	0.00959179	-0.0452467	-0.0746725
-0.0289487	0.00918043	-0.047988	-0.0983452	0.0674471	-0.0447606
0.10425	0.00399205	-0.0428746	0.058352	0.027956	-0.0787972
-0.0721527	0.0225065	-0.00693783	-0.0363366	0.0466065	-0.0110509
0.015848	-0.0193317	-0.0158983	0.0791634	0.0567783	-0.0790907
-0.0581097	-0.00486791	0.0241794	0.0801177	-0.022263	-0.152326
0.00465328	-0.054833	0.027363	-0.040064	0.0144612	0.116184
-0.149154	-0.0725245	0.112456	0.138809	-0.0864583	0.0364243
-0.150473	-0.145808	0.102492	0.0660201	-0.102208	0.242671
-0.135762	-0.173266	0.149859	0.0821484	-0.0949388	0.453262
-0.163503	-0.13556	0.13149	0.00729609	-0.148704	0.742032
-0.0244091	0.00256848	-0.0192103	-0.0181318	-0.0106591	0.00482476
-0.00471002	0.00912839	-0.070951	0.0172743	-0.0117805	0.0265836
0.0012278	-0.00462288	-0.048208	0.00620168	-0.0060716	0.0252182
-0.00977257	0.0180155	-0.0451102	-0.0223269	-0.0358216	0.0155272
-0.0427788	-0.0101702	-0.0791075	0.0414038	0.00747952	0.0132864
0.0110864	0.0618862	-0.0404699	0.0150869	0.00539432	0.00984454
0.0350793	-0.00499439	-0.00757945	-0.0336338	-0.0379965	-0.0112066
-0.0159381	0.00427878	-0.00697746	0.0174405	0.0139042	0.00916958
-0.0356899	0.0218812	-0.0365865	-0.00121784	-0.0289047	-0.039174
0.0415044	0.0389037	0.0653231	0.0225598	0.00372905	0.0117278
-0.0124902	-0.0362018	-0.0930717	-0.0158929	-0.00523243	-0.00108743
-0.00147019	0.0594068	0.0425372	-0.0283824	0.0308754	-0.0297408
-0.00424965	0.0129967	-0.0150475	0.0246677	-0.078732	0.0151513
-0.0966253	0.0069049	0.0284254	-0.0362126	0.0603652	0.0516926
0.0256088	0.0519883	-0.0175118	0.106786	0.0468843	0.00640178
0.0264081	-0.0226024	0.0526326	-0.0260766	0.0488266	-0.0333326
-0.0187577	-0.0095551	-0.0561941	-0.0699895	-0.100899	-0.0491416
0.0927977	0.0354486	0.065351	0.00929642	0.0447582	-0.0644475
-0.109116	-0.020932	-0.0853391	0.0689507	-0.00656591	-0.0173922
0.118711	-0.0593358	0.103245	-0.00983959	0.0378978	0.0184314
-0.00368205	0.0472811	-0.0837817	0.0389157	0.0296674	0.129675
-0.040971	0.0139238	0.0187506	-0.0412489	-0.0506219	-0.00773382
0.0249191	-0.0986061	-0.0233089	-0.0528597	0.00314769	-0.0217298
0.0768308	0.0642475	0.062612	0.0422627	0.0376881	-0.0221909
-0.139236	-0.0229045	-0.0377131	0.0302702	-0.0405258	0.0268643
0.0161481	0.028749	-0.0125733	0.0204392	0.00583637	-0.0150556
-0.0465552	-0.00365716	0.0204375	0.00765514	0.0143651	0.0070253
0.080099	-0.0556962	-0.0353573	-0.0431412	-0.000637189	-0.0422961
-0.0466801	-0.0378966	0.0516921	-0.0584248	-0.0827225	-0.0616644
0.0297066	0.0329193	-0.0352803	0.05361	-0.0204547	0.0548841
-0.0186249	0.016234	0.0230041	-0.00219411	0.024717	0.0800324
-0.00234127	0.00694633	0.0528604	-0.0305684	-0.0262426	0.00401914
-0.0411932	0.0305562	-0.0348463	0.0184522	-0.0123849	-0.0373924
-0.0912244	-0.030221	-0.00893148	-0.0855041	0.0780293	-0.0111532
0.0717609	0.0619512	0.0742156	0.0617199	-0.0106467	0.0246844
0.0892054	0.0553577	-0.120692	0.0606337	-0.0371611	0.00787014
0.023949	-0.0448545	0.0482822	-0.0139161	0.017966	-0.0704895
-0.011099	-0.247326	-0.0494491	-0.103906	-0.0335886	-0.0265064
-0.0289027	0.108118	0.0812625	0.140555	0.0538067	0.144734
0.014553	0.0495815	-0.0285933	-0.00137407	-0.104461	-0.0434555
-0.0466088	-0.0654519	0.0756124	-0.0710655	0.0617173	-0.0706587
-0.0694157	0.0599613	-5.32828e-05	0.0198402	0.0117939	0.0331048
0.00331579	-0.000787973	-0.0356025	0.0232106	-0.0982103	0.0181894
-0.0551486	-0.00959653	-0.0079609	-0.040817	-0.0244398	-0.0533494
0.043538	0.0521669	0.0546873	0.0748996	0.0496088	0.0466552
0.141071	-0.00897139	0.16426	0.000763774	0.0752415	0.0499116
-0.147281	-0.0830685	-0.253728	-0.113039	-0.104079	-0.0220914
0.14773	0.102758	0.000649668	0.124285	0.0439216	0.10029
-0.045839	0.0119709	0.081176	-0.00514591	0.0771275	-0.106357
-0.0331448	-0.0592344	0.0711428	-0.119425	0.0190392	-0.010711
-0.03668	-0.00239128	-0.062376	-0.0258414	-0.031679	0.064778
-0.0877625	0.0479949	-0.0780805	0.0867261	-0.108082	-0.023448
0.0901767	-0.0228814	0.140536	-0.0561361	0.0342856	-0.0497674
-0.0344988	-0.0396315	-0.11425	0.0821201	-0.00813892	-0.000566185
-0.0285867	0.00882936	0.0546615	0.0250306	-0.0144008	0.0820801
-0.0624724	0.016759	0.0379226	0.00968486	0.0505677	-0.0741132
0.161396	0.041667	-0.0186956	0.0388339	-0.0723568	-0.00262928
-0.144814	0.022871	-0.0834056	-0.0721502	0.0527368	-0.0528196
0.107545	-0.0406436	0.154702	-0.0713633	0.0160752	0.00262493
0.0704295	0.0255378	0.0737947	0.129105	0.0520013	0.0151669
-0.189341	0.0392295	-0.112094	-0.0246446	-0.0260673	0.00166535
0.189499	0.0320475	0.152187	-0.0619436	0.0806685	0.00124806
-0.101405	0.0166913	-0.0984874	-0.0534341	-0.0745251	0.0340351
0.0696794	0.0587375	0.0698795	0.043748	0.038102	0.019397
-0.02728	0.0341846	-0.0240314	-0.0255603	-0.0202128	0.00757623
-0.113947	-0.017038	-0.0777562	0.00654727	0.019743	-0.0273775
0.0916312	-0.182576	0.0710347	-0.0614926	-0.0114622	-0.0483496
0.0388941	-0.0341131	0.0226807	0.0700082	0.0302798	0.0508301
0.00571607	0.0267281	-0.0484817	0.0690461	-0.106838	0.0964471
-0.105868	0.0639372	-0.0784267	0.043633	0.00805899	-0.0246357
0.10796	0.0154761	0.135501	0.0699809	0.110541	-0.0233225
0.0502218	-0.074052	0.118197	-0.124	-0.0266757	-0.0472605
-0.114174	0.0860634	-0.136077	0.0952656	-0.0996692	0.0126688
-0.14342	0.047959	-0.0432628	0.0431669	-0.0914147	0.0829276
0.102514	-0.0229108	0.112091	-0.024774	0.0853279	-0.102927
0.0964346	-0.141414	0.126877	-0.0841756	0.0651655	-0.0214779
-0.112158	0.0245957	-0.0868938	-0.0516292	-0.0506626	0.0168362
-0.0251071	0.0754279	-0.0664089	0.0921648	-0.0011282	-0.0209976
0.192104	0.0451683	0.095029	-0.0385901	0.076226	-0.032922
0.0238779	0.044332	-0.102205	0.00238401	-0.0446771	-0.0184379
0.124319	-0.0544331	0.152643	-0.0803539	0.0990249	-0.113298
-0.156119	-0.0882422	-0.132269	-0.18369	0.0136449	-0.0102922
0.0608932	0.00501066	0.0610112	0.166962	-0.0352326	0.339543
-0.0179438	-0.194615	0.031984	-0.15219	0.0156199	-0.000980198
-0.104496	-0.104935	-0.0924921	-0.0849249	-0.0899976	-0.149094
0.0404948	0.0621329	0.168489	0.131173	0.0792851	0.153692
-0.0760073	0.0647607	-0.119587	0.0491027	-0.0765	-0.0396297
0.0722428	0.0433365	0.0611632	0.0296412	0.0517248	-0.0273439
0.00303335	0.0702955	-0.0359179	0.0743526	0.0173728	0.0446737
0.147597	0.0282918	0.121632	0.0417574	0.112701	-0.0406897
-0.168438	0.0105068	-0.281182	-0.0209221	-0.0678227	-0.0430309
0.113449	0.0402026	0.138175	-0.0225097	0.0955809	-0.0618375
0.0455565	-0.0226832	0.0503286	-0.072812	0.0576221	-0.00445628
0.076329	0.399509	0.0403781	0.270195	-0.0317435	0.280896
-0.0933653	-0.666615	0.0292436	-0.311901	0.0282154	-0.237626
-0.170491	0.265296	-0.312349	0.130742	-0.17468	0.143838
0.171631	0.153916	0.239668	0.155935	0.121929	0.0562093
0.000659287	-0.0371482	0.0429693	-0.120657	0.0496252	-0.132079
-0.0687231	0.022095	-0.103156	0.0357461	-0.0369123	0.00447911
-0.0259707	-0.0116558	0.0403049	-0.0507791	0.0467523	-0.0727128
0.13043	0.023792	0.0634555	0.0944517	0.0589379	0.0312273
-0.0741552	-0.0555294	-0.11761	-0.074432	-0.00679663	-0.0749563
0.00896937	0.0426104	-0.0256558	0.0971655	-0.0129654	0.0560879
-0.0193098	0.0365803	0.0122713	-0.0425843	0.0157221	0.031606
0.0543283	0.00972897	0.023447	0.0995157	-0.0348535	0.11259
0.0420942	-0.121383	0.132113	-0.15566	0.128418	-0.0197155
-0.113474	0.0672503	-0.105869	0.0730936	-0.0686998	-0.0228991
0.0624488	0.00694889	-0.0397065	-0.0364914	-0.0770067	-0.015452
-0.0679367	-0.0314065	-0.0087525	-0.0165097	0.0281795	0.0131057
0.0430897	-0.036307	-0.0136089	-0.0550823	-0.0492285	-0.0645992
0.0458638	0.00989097	0.0329	0.0355701	0.0851197	-0.0562894
0.216275	0.0324246	0.318058	-0.0770782	0.173324	-0.00517905
-0.260129	-0.0853361	-0.416152	-0.0158727	-0.195551	0.0762082
0.0480043	0.0063628	0.184024	-0.0122188	0.0454589	-0.0573879
-0.116767	-0.0517508	-0.142123	-0.0597533	-0.112207	0.00862104
-0.123401	0.00191426	-0.13629	0.0329797	-0.0735127	0.0305912
0.290273	-0.0739395	0.235773	-0.0559667	0.245928	-0.0859798
0.220351	-0.104493	0.221257	-0.0617405	0.174032	-0.0263013
-0.209139	0.0517102	-0.18069	0.0621067	-0.177024	-0.0201677
-0.0348779	0.0417115	-0.029173	0.0523382	-0.0871821	0.0511823
-0.0416346	-0.026756	0.064933	0.00403804	-0.0132626	-0.0156151
0.0820835	0.00967669	0.231213	0.0183977	0.0338219	-0.00866944
-0.335301	0.0352174	-0.616735	-0.101633	-0.319449	0.0593731
0.402141	0.0538188	0.418105	0.0727019	0.28978	-0.0080716
-0.138563	-0.0699046	-0.0868823	-0.0166579	0.0374159	-0.0164616
0.0367213	0.00658017	-0.014175	-0.0326119	0.040535	-0.0758498
0.131487	0.00325418	0.0339361	0.00829074	0.0417813	-0.110672
-0.119892	0.0862543	-0.175817	0.0579776	-0.0329334	0.083963
0.0486635	0.124841	0.000174746	0.113529	0.0328017	0.123434
0.182092	0.0234083	0.135397	-0.0417342	0.0503355	0.06268
-0.143998	0.0519388	-0.15518	0.043864	-0.0702438	0.0289216
0.0879995	0.0813133	-0.028762	0.0866215	-0.0165488	-0.0173163
-0.0351039	-0.0120906	0.00885215	0.00476229	0.0206507	-0.0446535
0.0442148	0.039959	0.0179704	0.0498362	-0.0123575	-0.0830265
0.0800039	-0.142016	0.121072	-0.129941	0.110354	0.0215378
-0.138899	0.0285224	-0.142404	0.0934224	-0.0364069	0.0385407
0.0175966	-0.0587536	0.0376019	0.010453	-0.0212368	0.00222927
-0.150978	-0.0472707	-0.0175477	-0.0624937	-0.0380805	-0.0265116
0.0106224	0.00388241	0.00206067	-0.014788	-0.0322699	-0.00094378
0.0132112	-0.0729656	0.129144	-0.124606	0.0501253	-0.00670946
0.00835276	-0.0308833	0.0288388	-0.0504559	-0.00958127	0.0306474
-0.119052	-0.13838	-0.0464317	-0.0903851	-0.0626463	-0.0119804
-0.0936455	0.0677127	-0.0531454	0.0853884	-0.111296	-0.00171304
0.0301574	0.0834831	0.0779358	0.0764964	-0.049211	0.0881532
0.158141	0.00306606	0.162734	-0.0490494	0.0306124	-0.0713846
-0.0597961	0.0095365	-0.0385262	0.027322	-0.0498761	-0.0616471
-0.165553	0.0252681	-0.119488	0.0348771	-0.0591454	-0.0704161
-0.017444	0.0624396	-0.0828547	0.0511612	-0.104092	0.016175
0.109571	0.026768	0.114933	-0.00980181	0.0911976	0.0412179
0.00476348	-0.135086	-0.00152567	-0.104843	0.0609465	-0.00229007
-0.00412904	-0.0140423	0.043667	0.0485191	0.00206992	-0.0900727
0.000985891	-0.0287941	-0.0389202	-0.0634379	-0.0433773	-0.0212153
0.000491396	0.0613207	-0.0259159	0.0860896	-0.0560311	0.0547582
-0.0603195	-0.156473	-0.00665283	-0.0734863	0.0104449	-0.0429183
0.0896925	0.0740588	0.0730057	-0.009215	0.0672125	-0.0507886
0.0716729	-0.134667	0.0632876	-0.0708957	0.00241911	0.048179
-0.0769786	-0.0028407	-0.107532	0.00157425	-0.0516213	-0.0359949
0.0209189	0.0125317	-0.0438759	0.00486469	-0.0204993	0.0257053
-0.0208732	0.0586666	-0.0168364	0.0351884	0.0366501	-0.0168889
0.125995	0.0435895	0.0704794	0.015766	-0.0405617	0.0539368
0.00139263	-0.0805824	0.0713413	-0.0482869	0.0629977	0.0191908
-0.0831848	-0.370627	-0.0955851	-0.265596	-0.0335207	-0.403182
-0.0186789	0.0284096	-0.0206867	0.000301436	0.04137	-0.05417
0.0553753	0.0115763	0.0232086	-0.0895392	0.00980541	-0.173265
-0.0215308	0.0644917	-0.0367098	0.251057	-0.0277863	0.680025
0.0728229	0.072591	0.0668685	-0.0311534	0.0594014	-0.108093
-0.0034498	0.0490721	-0.00755504	0.0737793	-0.0304498	-0.0570606
-0.0718282	-0.154198	-0.0703219	-0.043751	-0.00128427	-0.0214497
0.0711238	0.0206819	0.0625472	-0.0397694	0.0410379	-0.0661892
-0.0516457	0.0722945	-0.0502698	0.00197688	0.0103594	-0.0506007
0.0192043	-0.00145778	-0.00175634	0.0339408	-0.00715145	0.0518506
0.0209971	-0.00402781	0.128219	-0.00662389	0.0488133	-0.0497216
-0.144169	0.0353511	-0.13085	0.00054878	-0.0215467	-0.00542645
0.152568	-0.0566347	0.0952487	-0.0462785	0.00976184	-0.00989145
0.000531167	0.00482053	-0.0269927	0.0411786	0.062188	-0.0812141
-0.0617994	-0.0115896	0.0952971	-0.00212246	0.051854	-0.0451675
0.0035958	0.0710208	-0.118102	0.0107412	-0.102292	0.0456454
0.0768141	0.0294954	0.114371	-0.0066973	0.0640051	-0.0589587
-0.158676	0.0384272	0.0012601	0.0377533	0.0568895	-0.0139641
0.113217	0.0473478	-0.0299757	0.0176294	-0.0154104	-0.0449664
0.0199702	-0.0156882	0.0309426	-0.0240102	0.00469735	-0.0550998
0.0285566	-0.00369778	0.0609157	-0.0789118	0.0410447	-0.0136792
-0.11967	-0.0769874	0.0608917	0.0349287	0.0398411	0.0924832
0.141357	0.0253245	-0.0483149	0.0144094	-0.0793602	-0.0234089
-0.0467733	0.00995633	0.0697596	0.0735381	0.139607	-0.0384664
-0.0174963	0.000821888	-0.00655615	-0.0223086	-0.0238255	-0.015157
0.119295	0.0209628	0.00351733	0.013841	0.0258019	-0.0461842
-0.003674	-0.0707139	0.0519708	-0.0330789	-0.00720417	0.0142883
0.0495208	-0.00676391	0.125028	0.0181739	0.0495812	-0.0383153
-0.0558161	0.0254301	-0.233501	-0.00624663	-0.0179885	-0.03387
0.0981008	-0.0285612	0.0891497	-0.0687148	-0.00874513	-0.00217235
-0.0612147	0.0265423	0.0297689	0.0270559	0.148714	0.0172021
0.00499082	-0.0292798	0.124388	-0.0319426	0.0786123	-0.0247317
0.0140594	0.0565488	0.0704463	-0.00610361	-0.0911465	-0.0582076
0.120516	-0.0362183	0.0590445	0.0753148	-0.00539893	0.143982
-0.127594	0.00203216	-0.0308868	0.0494007	-0.156773	0.238004
-0.130858	0.0503914	-0.180545	0.0166875	-0.18973	0.215206
-0.18777	-0.0287051	-0.462041	0.00803053	-0.24235	0.387356
-0.219433	-0.121024	-0.708008	-0.0778091	-0.307818	0.425896
-0.0174864	0.0443501	-0.0135863	0.0139454	0.00757492	0.0169882
-0.049347	0.0546429	-0.0413859	0.0215778	-0.00212401	0.0690988
-0.0254964	0.0258681	-0.0403463	0.0241956	0.0395307	-0.0102486
-0.0126578	0.0157917	-0.0331609	0.0110301	-0.0403044	0.062504
-0.0432291	-0.00437135	-0.0364777	0.0431806	0.0078797	4.17233e-06
-0.0264822	0.0310015	-0.0162692	0.0376568	0.0427448	-0.00118315
-0.0428655	-0.0123689	-0.00559734	-0.0616825	-0.0420107	0.0580401
0.0276626	0.0117089	-0.0114473	0.0368465	-0.012266	-0.0213969
-0.0126353	0.0437433	0.0169448	0.0284086	-0.0737222	0.0225807
-0.00462276	-0.00198913	-0.00297585	-0.0156834	0.0885275	-0.0630494
-0.0438755	-0.00886911	-0.0169168	-0.0168148	-0.0708266	0.0197731
-0.00728894	-0.0561224	0.0397021	-0.0271937	0.0509498	-0.00713253
-0.00328992	-0.000451386	-0.0381083	0.0290607	-0.0810297	0.0126999
0.0477442	-0.027388	0.00619365	-0.0572749	0.0354341	0.0243561
-0.00806585	0.0223243	-0.0296844	0.052251	-0.0162203	0.0182133
0.00998801	-0.00977314	0.025612	-0.00141954	0.029006	-0.0149773
-0.0408893	-0.0142342	0.0020812	-0.0713139	0.0148982	0.0191387
0.03037	0.025532	0.0455615	-0.00182348	-0.0365351	-0.0755581
-0.0155291	-0.0326721	-0.0740688	0.000426531	-0.0176426	0.0242092
0.0270133	-0.00622171	0.0863589	0.0264807	0.0159201	-0.0229671
0.013103	-0.0220151	-0.0912545	0.0119991	0.0582315	0.00691128
-0.042205	0.0239128	0.00155869	-0.0339913	-0.139154	0.0370428
-0.0274603	-0.0392573	0.0247073	-0.0692398	0.0690851	-0.0308285
0.0217217	-0.0269099	-0.0052027	0.0449935	0.0258371	-0.0164086
0.0764788	-0.0282428	-0.0138625	-0.0389451	-0.0634673	0.0380599
-0.0906643	-0.0418802	-0.0270014	-0.000914931	0.0637496	-0.06276
0.0398654	0.0283532	0.0198083	0.0280108	-0.00456204	0.030205
0.0259566	-0.00782925	0.0171193	-0.0317416	0.0554362	-0.0270762
-0.0372007	-0.0549769	0.0592137	-0.0327002	-0.0261121	-0.0655158
-0.0395121	0.0224035	-0.0665129	0.114956	-0.133662	0.174718
0.0352985	-0.00769657	0.0651736	-0.0648178	0.07773	-0.0687745
0.00415539	-0.0390193	0.000570647	-0.051948	-0.0768543	0.0235662
0.00397304	0.0449332	-0.0571924	0.0969948	-0.019438	-0.0204989
-0.016028	0.0238861	-0.0523597	-0.103773	0.0231189	-0.0547177
0.0310427	0.00396627	0.0238565	0.0462275	0.0234381	0.031898
-0.0280965	0.00691867	-0.0428393	0.0654509	-0.0404761	0.0687653
0.0158273	-0.000423253	0.0440614	-0.0298697	0.0661334	-0.113296
0.06663	-0.0686097	0.0132427	-0.0789422	0.0664838	-0.0851869
-0.0206733	0.0374144	0.0511505	0.168909	-0.109129	0.194605
-0.0206898	0.0338442	0.00941973	-0.0131422	0.0263856	-0.0416856
0.0588205	-0.01092	0.0387826	-0.067534	0.00212546	-0.0576853
-0.0782246	-0.0241157	-0.0552781	0.0206648	0.030165	0.0312392
0.00606013	0.0258241	-0.0829951	-0.0141252	-0.120019	0.0462531
-0.0611452	-0.0243573	-0.0112862	-0.0239977	-0.00335356	-0.0835993
0.043974	0.0204859	0.0264943	0.0761757	-0.0668831	0.0709419
0.0915969	0.0132795	0.152232	-0.00722009	0.109846	-0.0329754
-0.0588401	-0.0193196	-0.161251	-0.120767	-0.00910302	-0.00758797
0.0266409	0.0637328	0.0236727	0.141064	0.0210724	0.0779541
0.023351	0.0116605	0.0378182	-0.00600398	0.072597	-0.107474
-0.028146	-0.056238	0.038212	-0.0730288	0.0239478	-0.0192154
0.0196355	-0.0202781	-0.0407763	-0.0157686	-0.0335293	0.101982
-0.0571247	0.0104359	-0.0817867	0.120123	-0.103484	-0.0204802
0.115873	-0.0428924	0.128826	-0.126751	0.169889	-0.0569715
-0.0226277	0.0151901	-0.0849563	0.0908343	-0.0546062	-0.0301789
0.0220198	-0.00447464	0.0013084	-0.00701463	-0.0800518	0.0740512
-0.0150258	0.00247896	0.0336928	-0.0133961	0.0412765	-0.0568689
-0.00559357	-0.00282407	0.0362555	0.0165425	0.0897604	-0.0265287
-0.0123517	0.0241306	-0.105531	-0.0438029	-0.075916	-0.0347487
-0.00687677	-0.0347408	0.141614	-0.0796067	-0.0234805	0.0111053
-0.0498378	0.0502234	0.0155699	0.119939	0.0371098	0.060169
-0.0255172	0.0309584	-0.154514	-0.0393115	-0.189466	-0.0240278
0.161234	0.00816375	0.171242	-0.0931515	0.0953077	-0.0370923
-0.0352035	0.0200958	-0.111226	-0.054828	-0.104942	-0.0134166
0.0423078	-0.00585192	0.0382961	0.0794851	0.0524486	0.0614495
-0.0484625	0.0111654	0.0642172	-0.0286029	0.0909314	0.00183004
-0.0208005	-0.0061124	-0.0950507	0.0402192	-0.0718985	0.0647887
0.0376365	-0.153116	0.0644622	-0.127602	0.12872	-0.0664483
0.04155	-0.025556	0.0282176	0.0209258	0.0347827	0.0558369
-0.0232064	-0.014216	0.0401135	0.104961	-0.00736186	0.0423586
-0.0244837	0.0215659	-0.113403	0.00127423	0.0677529	-0.050672
0.063411	-0.00703722	0.152608	0.129743	0.0527951	-0.000617981
0.0725375	0.0149207	0.0355736	-0.151903	-0.0226541	-0.0896282
-0.113786	0.0638041	-0.146324	0.122544	-0.116231	0.0785924
-0.097096	0.0395958	-0.056681	0.0878142	-0.102686	0.0748029
0.102292	-0.00803185	0.0965472	-0.0455364	0.0814596	-0.0834876
0.026793	-0.056232	0.161064	-0.063317	0.0886479	-0.0576565
-0.0811119	0.0131769	-0.170596	-0.138106	-0.0258723	-0.00116915
0.000247091	0.0409912	-0.0854949	0.125957	-0.124867	0.027863
0.117268	0.017857	0.160166	-0.0374081	0.114473	-0.0413874
0.00346836	0.0192248	-0.0865914	0.0389046	-0.130026	0.0865726
0.0173478	-0.0654296	0.16219	-0.101815	0.190084	-0.153091
-0.0922072	-0.0579523	-0.141205	-0.222176	-0.0836715	-0.10764
0.0330317	0.0214054	0.07376	0.244739	-0.0595571	0.484408
0.0281635	-0.139871	0.0502583	-0.181453	0.0774627	-0.156358
-0.0509036	-0.0490544	-0.12254	-0.108821	-0.0206309	-0.171217
0.0224579	0.0305139	0.143495	0.157929	0.077476	0.175357
-0.0611615	0.0164712	-0.155036	0.0336936	-0.15586	0.0117038
0.0833666	0.0153512	0.0725841	-0.0465014	0.105104	-0.0836371
0.0364504	0.0657514	-0.00127572	0.123345	0.000913486	0.0521969
0.0284117	0.0393548	0.184362	0.0403792	0.0994923	-0.0677564
-0.0802484	0.0156469	-0.262079	-0.0377151	-0.133522	0.00294316
0.0788881	-0.0154513	0.130752	0.0020408	0.113996	-0.0669582
0.0727551	0.0052079	0.0451824	-0.112013	0.0803179	-0.0707264
-0.0438716	0.150111	0.0339177	0.295025	-0.0608445	0.325942
-0.0123732	-0.31311	0.0147465	-0.315847	0.104514	-0.291077
-0.10598	0.120378	-0.278589	0.175134	-0.194827	0.199797
0.100169	0.0604278	0.251866	0.165223	0.122707	0.0451337
0.00556082	-0.00790864	0.0255897	-0.170326	0.0498565	-0.162956
-0.0655098	-0.000162125	-0.108556	0.0359688	-0.049767	0.0597181
0.0390818	-0.0260975	0.01621	-0.0465877	-0.00606266	-0.12272
0.0702639	-0.00744981	0.137704	0.0900854	0.0433787	0.0787297
-0.0336613	-0.0340331	-0.106143	-0.135101	0.0264419	-0.108802
-0.0231622	0.0155568	0.0318626	0.0681759	-0.0207549	0.0163055
0.0189989	0.0215727	0.0138981	-0.0286973	-0.00333005	0.0169288
0.0363295	-0.0275155	0.0601807	0.10137	0.0337601	0.0926014
0.108577	-0.0252355	0.109388	-0.174085	0.0734164	-0.0787476
-0.0969682	0.0219189	-0.1781	0.182331	-0.0544906	0.0787131
-0.0582502	-0.0371187	0.0128841	-0.0627185	-0.0228864	0.0205178
-0.0488107	-0.0517875	-0.0702372	-0.0379312	0.011921	0.0045442
0.037554	-0.0385436	0.0291304	-0.0866513	-0.0397513	-0.111374
0.0733204	-0.00464699	0.0300508	0.0136412	0.0714669	-0.0375559
0.125558	-0.00147882	0.324256	-0.0448346	0.130525	-0.00201106
-0.0733738	-0.0108013	-0.4117	-0.0418929	-0.220554	0.151075
-0.0429086	0.0158436	0.20808	0.0130575	0.138925	-0.0394986
-0.107152	0.0286531	-0.152858	-0.0663329	-0.115189	-0.00996894
-0.0378148	0.0416342	-0.173904	0.0725631	-0.150425	0.0639232
0.209532	-0.0315617	0.245957	-0.0709218	0.197464	-0.059795
0.109831	-0.048066	0.231197	-0.0773016	0.227145	-0.0699352
-0.136901	0.052349	-0.208826	0.080215	-0.13626	0.0223254
-0.0748417	0.0298604	-0.0314478	0.0892341	-0.0888779	0.0341095
-0.00458196	0.0296626	0.00626972	-0.0168772	-0.0184891	-0.0515824
0.0710914	-0.00401372	0.153264	0.00582236	0.0630007	-0.0358962
-0.446511	-0.0177199	-0.435211	-0.071469	-0.425775	0.184615
0.545768	-0.0234357	0.307154	0.0991924	0.348106	-0.0672702
-0.1248	0.00514638	-0.0952594	-0.0473392	-0.0609902	-0.0525866
0.00554162	0.0262645	0.0184439	-0.0371784	0.127028	-0.103055
0.0616954	0.0456859	0.110843	0.0490434	0.0724126	-0.110466
-0.107893	0.0494682	-0.170995	0.0700493	-0.0888723	0.0824622
-0.0241618	0.0037362	0.062139	0.0981767	0.0842613	0.135554
0.0936566	-0.0327128	0.184019	-0.107936	0.0988462	-0.0881063
-0.1086	0.0152792	-0.17302	-0.00260961	-0.0821501	0.0204312
-0.000367403	-0.0583809	0.0360505	0.126529	0.0326567	0.0223206
-0.0244761	-0.0449524	-0.0434559	0.0196469	-0.0110577	-0.0558301
0.106561	-0.0324871	0.0444311	0.0293799	0.0511796	-0.0158577
0.0882346	-0.0774707	0.124667	-0.193976	0.0911927	-0.0209876
-0.0167087	-0.0210594	-0.168478	0.1367	-0.0719491	0.0859974
-0.0720563	0.0382645	0.059543	0.00715023	-0.0126138	-0.0700563
-0.0477114	0.0204715	-0.0639099	-0.0603493	-0.0860974	-0.0202036
0.010279	0.0551689	-0.00789344	0.0135089	-0.0218471	0.0636711
0.0260732	0.000389159	0.0759144	-0.12789	0.0175108	-0.0361974
0.0140585	-0.0235453	-0.0525363	-0.0674567	-0.0169999	-0.00655159
-0.121558	-0.0775133	-0.0235266	-0.078586	-0.0250149	-0.00649568
-0.0466684	0.008387	-0.132546	0.103646	-0.143555	0.0357275
0.0730905	0.00622046	0.0815388	0.0421896	-0.00797769	0.104887
0.0523177	0.0218104	0.155258	-0.0147669	0.106664	-0.122648
-0.04439	0.0368311	-0.0436071	0.0441543	-0.0839688	-0.0242318
-0.0652651	0.0194938	-0.188773	-0.0336107	-0.093787	-0.0314632
-0.0270087	0.0538409	-0.0602744	0.0867764	-0.154954	0.0726391
0.0771338	-0.0279759	0.153849	-0.0448595	0.0648275	-0.0449982
0.0611813	-0.0627279	-0.00858805	-0.113171	-0.0121668	0.0047684
-0.0582159	-0.0155952	0.0610096	0.0921841	0.0458707	-0.0514771
-0.015088	-0.0871601	-0.11188	-0.070856	0.0204231	-0.00703245
0.00714478	0.00270259	-0.00503205	0.0658191	-0.133288	0.0803581
-0.0280922	-0.00660291	-0.0706059	-0.0768296	0.00626209	-0.0653805
0.0391795	0.0115857	0.0593507	0.0468079	0.0996674	-0.0235877
0.056821	-0.00658453	0.0807434	-0.107662	0.0573417	-0.0150385
-0.0197951	0.0371023	-0.091261	0.00141478	-0.0963159	0.0165142
-0.063241	0.0125363	0.00100285	0.0111553	0.00240621	-0.0551924
-0.00531608	0.0149339	-0.00440492	0.101078	-0.0206359	0.064499
0.0307434	0.00991189	0.0816883	0.0245321	-0.0252851	0.0611894
0.0513953	-8.94964e-05	0.0537686	-0.0814408	0.0568679	0.0783248
-0.0280416	-0.270605	-0.0696062	-0.203343	0.0557035	-0.44242
-0.0020375	0.00382431	-0.0404879	-0.00581551	0.0482966	0.0329817
0.0106882	-0.000613198	0.0495432	-0.0846888	0.120021	-0.291161
0.00289071	0.0747077	-0.0247274	0.219754	-0.130504	0.82603
0.0421707	-0.0280629	0.0784026	-0.00101042	0.0516175	-0.248845
-0.00924677	0.0116267	-0.0401536	0.0534925	-0.0461818	-0.0282675
-0.0261182	-0.0265626	-0.00764167	-0.0994518	-0.0240199	0.0450896
0.0521869	0.0131081	0.0778853	-0.0291998	0.0606709	-0.0694644
-0.0479343	0.0463747	-0.0738535	-0.0134678	0.000229657	-0.0213736
0.0291169	0.0240411	-0.000749081	0.0795332	-0.0218254	0.0716435
0.0334918	0.00766477	0.126721	-0.0183369	0.0347082	-0.0501878
-0.070033	0.0210198	-0.160823	0.019564	-0.00639305	-0.0242912
0.109046	-0.094604	0.0859685	-0.120145	0.0193956	-0.0234469
0.0221896	0.00268121	-0.0315139	0.0545561	0.0279655	-0.0423975
0.00187689	-0.0244497	0.0850205	0.0479412	0.0989961	-0.0802731
-0.0212677	0.0181493	-0.123515	0.0833617	-0.138328	0.0554586
0.0688294	0.0254324	0.102359	-0.0214915	0.076089	-0.0548894
-0.0518682	0.01479	-0.0289263	0.0133554	-0.065446	-0.0023517
0.038912	0.019788	-0.0204156	-0.0107032	0.0477471	0.0773937
0.0437208	0.032228	0.0876946	0.0240371	0.0150936	-0.0954872
-0.0153022	0.00772911	0.0313239	-0.0663764	-0.0607918	-0.0440954
-0.0352961	-0.123551	0.0113232	-0.0643212	-0.0799516	0.039732
0.0217016	-0.00561991	0.0340625	0.0247175	0.181687	0.00330961
0.141811	-0.00174874	-0.00129136	0.0700988	-0.12904	0.00339873
0.000281036	0.0150471	-0.0302556	-0.0331046	0.0880291	-0.0427783
-0.0541661	0.00975405	0.0409265	0.0333023	0.0536181	-0.0217694
0.0146728	-0.016673	-0.00905693	-0.0406129	-0.0578131	0.0359856
-0.000678003	0.0181696	0.085955	0.0528893	-0.0514936	-0.0254704
-0.118216	0.00567989	-0.0603728	0.0165946	0.0829256	-0.0564592
0.103689	0.0166098	0.0833283	-0.0385383	-0.000478625	-0.0196364
0.080349	0.0214342	-0.0715815	0.0761934	-0.043732	0.0250763
0.0787485	-0.0320027	0.103954	-0.0339229	0.10401	-0.0811364
-0.0579762	-0.0118212	0.0570595	0.0343957	-0.0236748	-0.0835147
0.0317728	0.0155347	0.0294474	0.0220985	0.024039	0.0548414
-0.103293	-0.0344251	-0.082403	-0.0408904	-0.0672682	0.14792
-0.201964	-0.149192	-0.159113	-0.050789	-0.0435556	0.158934
-0.257994	-0.182278	-0.310403	-0.140246	-0.0102522	0.319392
-0.328518	-0.122258	-0.413922	-0.144607	-0.090818	0.525286
-0.0213466	0.022307	0.0362629	0.00113386	-0.0183473	0.0297564
-0.0214841	0.0271632	0.0243851	0.046959	0.0258933	0.0992027
-0.0212564	0.027539	0.033442	0.00229871	0.0258909	0.0336026
0.0352184	-0.00845003	-0.00189465	0.0318775	-0.0348134	0.0506169
-0.0661194	-0.00226897	-0.0168578	0.0389074	0.0312828	0.0223244
0.01534	0.0439783	0.00559267	0.00571328	0.0255873	0.0106084
-0.0137503	-0.0316923	-0.0202866	0.0452645	-0.0414916	0.0653316
0.00303563	0.0222005	0.0105093	-0.0332093	0.0585841	-0.0309326
-0.000977889	0.0443088	-0.00674939	0.0372781	-0.0844107	-0.0150133
-0.0265098	-0.00816041	-0.00497824	-0.00299954	0.100316	-0.0141956
-0.000201732	0.00241292	0.035636	-0.0173224	-0.0172796	0.0210355
-0.00556757	-0.0209675	-0.0196583	0.0396236	0.00802195	-0.00437063
-0.000722215	-0.00589162	-0.0289012	0.0362233	-0.054004	-0.00109208
-0.0412972	-0.0151511	-0.0501434	-0.0891057	0.0197307	0.013101
0.0243281	0.000353992	-0.00419429	0.0120242	0.0437978	-0.0197671
0.0145422	-0.0038479	-0.0010272	0.0156145	-0.0166585	-0.0381838
-0.0576433	-0.0131471	-0.00440972	-0.0207056	-0.0147048	0.0296761
0.116016	-0.0118269	0.0157807	0.0820314	-0.0269029	-0.00501621
-0.0591723	-0.0138396	-0.0212131	-0.147022	-0.00600275	-0.0502269
0.0655041	-0.000996172	0.0393007	0.0187078	-0.0022725	-0.00236201
-0.0133655	-0.0218975	-0.0448399	0.0769832	0.0334892	0.0113096
-0.00695705	0.0291759	-0.00393428	0.00982684	-0.0825668	0.0290797
-0.00956817	-0.0148674	-0.0050558	-0.0808961	-0.0261106	-0.0411786
0.009721	0.0225446	0.0748549	0.0884794	0.102071	0.0142459
-0.0398474	-0.0012989	-0.0694342	-0.0988305	-0.07122	0.0201353
-0.00578666	-0.0197572	0.045772	0.0628889	0.110215	-0.0762998
-0.0808107	0.0329149	0.00837389	0.0576208	-0.020346	0.100386
0.0764811	-0.0600322	-0.00956079	-0.0711405	0.0479329	-0.0442792
-0.0481175	-0.0632949	-0.0497868	-0.109308	-0.0585265	-0.0868092
-0.0193424	0.0560408	-0.00442547	0.0861867	-0.0386659	0.0890394
-0.00714768	-0.0140926	0.0342393	0.064159	0.0368537	-0.0241405
0.0432989	0.015976	-0.0788903	-0.0666174	-0.0822958	0.00159729
-0.0520807	0.0462338	-0.0365653	0.0361463	-0.0505671	-0.0176503
-0.0735846	0.0132207	-0.0190803	-0.0691451	0.0127126	-0.0548558
0.0337363	0.0204529	0.00364925	0.0870957	-0.0410447	0.0607094
0.0817565	0.0521448	0.0555373	0.048279	-0.0313188	0.0629718
-0.00226456	-0.025274	0.0696866	-0.13721	0.0644012	-0.125713
0.0100552	-0.180339	-0.0311787	-0.0471229	-0.0252628	-0.0152095
0.0270503	0.0643329	0.0699715	0.159323	-0.00073804	0.148586
0.0378035	0.0147116	0.00340608	-0.00696307	0.0171907	-0.0379472
-0.0326754	-0.0120773	-0.0673946	-0.0975903	-0.0193537	-0.0740553
-0.0733584	0.0328095	-0.0308612	0.0626796	0.00279763	0.05594
-0.014091	-0.0253793	-0.0879599	0.0324348	-0.0407542	0.0390233
-0.100684	0.0319298	-0.0751109	-0.104517	-0.0442876	-0.0899181
0.039255	0.0381251	-0.023484	0.118698	-0.0393428	0.0250971
0.087436	0.00287336	0.0685561	0.00953233	0.037129	0.00319248
-0.0793869	-0.0728273	-0.0700832	-0.121286	-0.00156534	-0.0348698
0.17401	0.0606272	0.0597707	0.128288	0.0912436	0.0793008
-0.0679756	0.0190303	0.00829827	-0.0532885	0.0219442	-0.0872922
-0.0524945	-0.0598571	0.0705775	-0.0604317	0.0482866	-0.0475813
0.000870243	-0.0194321	-0.0813599	0.0452224	-0.0508391	0.114419
-0.0532157	0.0368391	-0.0767476	0.0623965	-0.100766	-0.0196251
0.128576	-0.0284119	0.0820362	-0.0559354	0.165929	-0.0627766
-0.00971068	0.0331221	-0.0537101	-0.0143682	-0.0425502	0.00163329
-0.0362482	-0.0250404	-0.0219038	0.0437257	-0.0446172	0.0316808
-0.0837106	0.0343529	0.0174232	-0.0971295	0.0173025	-0.0691293
0.152337	0.0170092	0.0817582	0.0989152	0.0508024	0.0805926
-0.121998	0.0378292	-0.0549148	-0.0821539	-0.0332631	-0.0663292
0.0112003	-0.0379635	0.0540753	-0.0459294	-0.0351754	-0.0195428
1.52737e-05	0.0489449	-0.0191176	0.151314	0.0111923	0.046262
-0.0601451	0.00101954	-0.117435	-0.0298765	-0.0732963	-0.0219657
0.125455	0.0133114	0.0898565	-0.0326899	0.0426874	-0.0124676
-0.0395147	-0.0190055	-0.0880099	-0.0330273	-0.0942155	-0.0211582
0.0459328	0.0491349	0.0787018	0.0635734	0.099394	0.0247655
0.00266385	0.0304615	0.0150249	-0.0169925	0.00727996	-0.0264931
-0.0617886	0.0353952	-0.0278363	-0.0026108	-0.00224815	0.0637957
0.00477286	-0.209535	0.0822342	-0.0735928	0.0923911	-0.0656751
0.0536748	-0.0554141	0.0629935	-0.00814319	0.0550187	0.0510968
-0.0161266	0.0307963	0.00107108	0.042807	-0.067425	0.0468825
-0.0520673	0.0217396	-0.0873561	0.0675798	0.0305921	-0.00254619
0.115622	0.0477675	0.125381	0.0825509	0.0627687	-0.00215971
0.00306851	-0.0760717	-0.0608079	-0.188008	-0.0681269	-0.106834
-0.115298	0.0638099	-0.134212	0.0512445	-0.090861	0.013962
-0.0838795	0.0529189	-0.0982002	0.0645061	-0.0880774	0.102394
0.0755537	0.00771695	0.031115	-0.048535	0.0441933	-0.0851367
-0.00109997	-0.0999761	0.101924	-0.081534	0.0544772	-0.0227525
-0.117117	0.0182358	-0.113785	-0.0238451	-0.0631808	0.0137071
-0.00348852	0.0656092	-0.0580123	0.0670926	-0.0189034	-0.0109143
0.264517	0.0200164	0.176086	0.0675728	0.122491	0.0217438
0.0132894	0.0466033	-0.0367398	0.044973	-0.0524561	0.0220516
0.0646385	-0.0237802	0.114474	-0.100857	0.11694	-0.129868
-0.0981221	-0.137471	-0.0831704	-0.115813	-0.0171529	-0.0744181
0.0733451	0.0730789	0.067869	0.184383	0.000179619	0.402147
0.000451714	-0.199898	0.0310941	-0.158069	0.00905433	-0.105694
-0.0940497	-0.0889228	-0.125731	-0.186197	-0.0267793	-0.192881
-0.0245623	0.0612541	0.0313339	0.216337	0.0290865	0.171875
-0.0453222	-0.0019424	-0.0922798	0.0502066	-0.0921985	0.000661135
0.0733177	0.0397661	0.0647111	-0.0547096	0.0574853	-0.0752298
0.0276671	0.0788131	0.0371784	0.120601	0.0120794	0.084929
0.11117	0.057146	0.156025	-0.0337841	0.0779498	-0.0569264
-0.127161	-0.0101173	-0.179125	-0.0519569	-0.10315	-0.0154747
0.0936731	0.0351192	0.13967	0.0108243	0.0963289	-0.0624366
0.0191678	-0.0364725	0.0624075	-0.126445	0.0407121	-0.0852155
0.0584184	0.272694	0.0188851	0.400141	-0.00564817	0.361898
-0.0950329	-0.505174	-0.0196745	-0.482525	0.0173062	-0.339455
-0.083465	0.191051	-0.198292	0.209448	-0.114247	0.142912
0.152132	0.132664	0.212217	0.190176	0.153689	0.0763758
-0.0286342	-0.0360638	-0.00540878	-0.170906	0.0151819	-0.178187
-0.0752602	0.021566	-0.041458	0.0601668	-0.0208896	0.0535836
-0.00475967	0.00550902	0.00805855	-0.0616602	-0.00542828	-0.084987
0.12761	0.00563377	0.133186	0.0853271	0.0564281	0.086131
-0.0775846	-0.0791599	-0.0528257	-0.196816	0.0310266	-0.0921525
0.00945058	0.0534023	0.0296039	0.100216	-0.0359675	0.0082885
-0.0167333	0.041266	-0.0109425	-0.0331964	0.0063417	-0.00688446
0.0849537	0.0321562	0.0640216	0.148997	0.0279768	0.0953609
0.0449365	-0.0799599	0.0293163	-0.133913	0.0169964	-0.0148035
-0.0956988	0.010889	-0.107732	0.120347	-0.0255625	0.00965738
0.0405511	-0.0241304	0.00556433	-0.0427247	-0.0194337	-0.0246024
-0.0737953	-0.0394713	-0.0238443	-0.0563737	0.0314511	-0.0144972
0.0180128	-0.0150781	0.00285959	-0.0978754	-0.0484494	-0.054201
0.0111657	-0.0384443	0.0906198	0.0545312	0.0589612	-0.013852
0.17992	0.00803733	0.234846	0.0109056	0.113106	0.00333682
-0.0892102	-0.0756692	-0.261731	-0.0201695	-0.0910895	0.0699781
-0.0132004	0.00240135	0.0966479	0.0182125	0.0313689	-0.0116876
-0.112368	-0.017579	-0.162599	-0.0594238	-0.119405	-0.0100598
-0.070682	-0.0024913	-0.0919914	0.070419	-0.0535638	0.0299453
0.305478	-0.0360435	0.260218	-0.0909894	0.220971	-0.0209299
0.130264	-0.056836	0.233887	-0.109511	0.167333	-0.028729
-0.215092	0.028552	-0.178161	0.0390321	-0.172134	-0.0319472
-0.0812654	0.0663714	-0.0584744	0.091744	-0.0889322	0.0541086
-0.0767099	-0.0182534	-0.0648317	-0.0384136	-0.055827	-0.0459585
0.0549403	-0.00423485	-0.0175125	-0.00301969	-0.0129297	-0.00333667
-0.382555	-0.00844967	-0.294996	-0.0243236	-0.262537	0.0694195
0.598553	0.0508711	0.285291	0.116728	0.301033	0.0243668
-0.135631	-0.0593958	-0.0489532	-0.081458	-0.028355	-0.0420861
0.0128661	0.00982577	0.0654671	-0.0982645	0.0805703	-0.0743282
0.159127	0.0689736	0.126178	-0.102776	0.0916119	-0.114142
-0.11568	0.078122	-0.00830379	0.0798002	-0.0424653	0.0637997
0.0250379	0.0799876	0.120401	0.195793	0.0639954	0.156557
0.171352	0.00834179	0.124874	0.0385116	0.08626	-0.0267489
-0.11446	-0.00393331	-0.0784345	-0.045139	-0.0366248	-0.0699562
0.0247665	0.046027	0.0639172	0.129941	0.0324491	0.0135301
-0.0400423	-0.00632191	-0.0158961	-0.151252	-0.00924045	-0.091922
0.0771552	-0.0111541	0.061627	0.0521669	0.0639305	0.00397325
0.0561927	-0.14462	0.0956008	0.00119913	0.0707902	0.00718015
-0.044136	0.0435967	-0.104958	0.0987691	-0.0317104	0.100869
-0.0266109	-0.0479503	-0.0335676	-0.147427	-0.0519018	-0.100107
-0.101755	-0.0204233	-0.107017	-0.132836	-0.0572906	-0.00637627
-0.0217411	0.0276905	-0.0639918	0.0415534	-0.046053	0.0355076
-0.0439493	-0.0296625	7.31945e-05	-0.0731906	-0.0451833	-0.00169399
-0.0408228	-0.0352163	-0.0692425	0.0701894	-0.0560046	0.0635081
-0.119034	-0.140598	-0.0751353	-0.0938973	-0.055917	-0.00610057
-0.046133	0.0275878	-0.117857	0.106451	-0.0743001	-0.0275725
0.057134	0.00875619	0.00505939	0.121917	-0.0603135	0.10022
0.0610883	0.00419858	0.0558101	-0.0520192	0.0385261	-0.116545
-0.0339424	0.0509224	-0.0544861	-0.108775	-0.0842728	-0.0559362
-0.0817901	-0.00500476	-0.137348	-0.105059	-0.0728362	-0.0588992
-0.00841577	0.0628428	-0.0597844	0.114232	-0.101967	0.0337193
0.0690385	0.0190325	0.075515	0.112021	0.00413025	0.0376926
0.00227028	-0.13324	0.00966093	-0.0318606	8.96528e-05	0.0162405
-0.0565049	0.0515878	0.0582602	-0.0944873	0.0094891	-0.0693845
-0.0151462	-0.0900322	-0.100644	-0.0568843	0.00885783	0.0021992
0.0358222	0.0454825	-0.00147135	0.163193	-0.0997399	0.0710872
-0.0579418	-0.0702102	-0.00570142	-0.219303	0.0153912	-0.0868339
0.101477	0.051984	0.0442649	0.0929022	0.0925602	0.0269099
0.0193102	-0.091072	0.101376	-0.124104	0.0459429	0.0398565
-0.0193977	0.0198328	-0.061848	-0.00846502	-0.0331614	-0.0479679
0.0180314	0.0382955	0.0084886	0.0559478	0.00650185	-0.0259696
-0.0112058	0.0558593	-0.0243424	0.107785	0.0264204	0.00382075
0.0506629	0.047307	0.0664212	0.0765574	0.000394613	0.0790439
0.0111389	-0.0545847	0.0322213	-0.0153813	0.058003	0.0914616
-0.0897136	-0.30592	-0.0879009	-0.331416	-0.0365102	-0.412801
-0.02663	0.00800122	-0.000181928	0.0203514	0.0257546	0.0253121
0.0431612	-0.0284231	0.0762672	-0.0588799	0.0635054	-0.264678
0.0274226	0.0735922	0.0474623	0.218526	-0.0249821	0.758175
0.0600272	0.0233375	0.0270656	0.0248765	0.035104	-0.206127
-0.0233441	0.0156138	-0.0322251	0.0207439	-0.0338613	-0.0851477
-0.012698	-0.0908372	-0.0103882	-0.18494	0.0219752	-0.00612319
0.0429039	0.0254148	0.0652155	-0.0136748	0.0365421	-0.0334945
-0.0351306	0.0885369	-0.0177433	-0.013055	0.0382945	-0.0127242
0.0114841	0.0356521	0.0123487	0.07296	-0.0325332	0.0637716
0.0246278	0.00953811	0.0141457	-0.00975126	0.0154024	-0.0214082
-0.100233	0.028687	-0.0446042	-0.0275784	0.011006	-0.0337044
0.102819	-0.0997817	0.0463063	-0.0617431	0.006455	0.0261868
0.0118185	0.020052	-0.00121748	0.0428993	0.0362532	-0.0346793
-0.012674	0.0145268	0.0504414	-0.0199326	0.104741	-0.0627619
-0.000655204	0.0094375	-0.0114956	0.0669159	-0.0618627	0.0500491
0.0336679	0.0547107	-0.0125835	-0.0613689	0.0514759	-0.0655385
-0.0566145	0.0163021	0.0299009	0.0797502	-0.00480825	0.00904216
0.084292	0.0160831	-0.0210437	-0.020932	0.0170236	0.0221311
-0.0159771	0.0590001	0.0481004	-0.0440082	-0.0308151	-0.0708361
-0.0304469	0.0336258	-0.0628156	-0.0499387	-0.0635486	-0.0775456
-0.121126	-0.156262	-0.0447409	-0.0529405	-0.0589488	0.0559646
0.0821772	0.0078975	0.0446657	-0.0494831	0.11227	-0.0291852
0.168814	0.019548	-0.0806996	0.0810291	-0.0773719	-0.00726661
-0.0376478	0.0262135	0.03653	0.0090571	0.0849003	-0.0559921
0.0738063	0.046782	0.0104055	0.0393171	-0.0140169	-0.0121156
-0.0269828	-0.0147074	0.0124723	-0.071639	-0.0342619	0.0294441
0.0729839	0.0309959	-0.00227419	-0.0216867	-0.0683235	-0.0669422
-0.00891393	0.0086877	0.0261174	0.0030453	0.0672554	-0.0247361
0.0741283	0.00341687	0.0131803	-0.0986479	0.000911534	-0.0549526
-0.0830877	0.0025112	0.00573355	0.0565596	-0.000742108	-0.017827
-0.00340563	-0.0193627	-0.0270906	-0.0540557	0.037033	-0.0377171
-0.0515592	-0.00565398	0.00835088	-0.0457924	-0.00327811	-0.111666
0.0323863	-0.0484715	0.0385406	0.0763251	0.0233659	0.0667347
-0.167106	-0.0795564	-0.0658639	0.0769023	-0.0540407	0.085637
-0.147737	-0.131515	-0.134851	0.239993	-0.043964	0.226027
-0.0808406	-0.140841	-0.0937156	0.352965	0.0171919	0.388423
-0.118125	-0.152671	0.0338905	0.359771	-0.0303943	0.650967
-0.0374445	0.0376325	0.0125816	-0.00166756	-0.0127466	-0.0173441
-0.0402823	0.0474803	0.00162551	-0.00395459	0.0146701	0.0150785
-0.0346873	0.0217287	0.00484022	-0.0052641	0.00589646	-0.0210033
-0.0241144	0.00931764	-0.00394297	0.0105783	-0.0170417	0.0134709
-0.0610467	-0.0191042	0.0267369	-0.00261855	-0.00207408	-0.0276071
0.000380404	0.0402313	-0.00486484	0.0259716	0.0137704	-0.0147538
-0.0351937	-0.0231183	0.000428259	0.0187119	0.0306046	0.0127814
0.00428868	0.00181919	-0.0305842	-0.0202216	0.0290868	-0.0159451
-0.00963253	0.0307434	0.0581197	0.0341649	-0.0237281	0.0114926
0.0447436	-0.0153073	-0.0188993	-0.0416512	0.0994627	-0.0182855
-0.0749076	0.00199068	-0.0215375	0.0279402	-0.0343707	0.00490686
0.000325359	-0.0299724	-0.0275272	-0.0252849	0.0232473	-0.00330925
0.0161189	-0.00937819	0.0546253	0.00994855	-0.0963733	-0.035202
-0.00352118	0.0112956	-0.0435866	-0.0153527	0.000857383	0.235421
0.0262943	0.00815475	0.0126287	0.00770891	0.0310323	-0.0519232
0.00074169	0.0201035	-0.0278671	-0.0220947	-0.0586	-0.0333669
-0.0477398	0.00119811	-0.0186812	-0.00636703	-0.0447437	0.00799662
0.043533	-0.0112306	0.00466362	0.0345212	-0.0277676	0.0148124
-0.0183151	-0.00847542	0.00180717	-0.0649597	-0.00979377	-0.00532323
0.0600784	-0.0317722	0.0108082	-0.0251189	0.0268165	-0.0233558
-0.00826495	-0.00493115	-0.0672041	0.074313	0.0218642	0.0698063
-0.0190943	0.0129398	0.0410235	-0.0130153	-0.00449318	-0.000566006
-0.0392852	-0.0249515	-0.00700955	0.00687784	-0.0180294	-0.0150449
0.0287109	0.00354511	0.0157007	0.0378573	0.0352679	-0.0509577
0.015853	-0.00304389	-0.0330323	-0.0321921	-0.0250537	-0.00663173
-0.0501057	-0.00779545	0.013457	0.0484214	0.00398743	-0.0138655
-0.041032	0.0146977	-0.00265616	0.0489657	0.0479896	-0.011007
0.0607921	-0.0137247	-0.0517988	-0.0847051	-0.00151762	-0.0186316
-0.038387	-0.051795	-0.0455388	-0.00586265	-0.0614509	-0.00443417
-0.00725297	0.00669301	-0.0106927	0.0290677	-0.00485781	-0.038802
0.0172084	0.010718	0.0295813	0.0416933	-0.00893217	0.0728106
0.0679132	-0.00662005	0.040155	-0.0701545	-0.0279135	0.00426894
-0.0214727	-0.00872111	-0.0378272	0.0350315	0.00443496	-0.0153555
-0.0208041	0.0280322	0.00191282	-0.0163685	0.022506	-0.0423169
0.0624746	0.00881112	-0.00658573	-0.0419433	-0.0413383	0.0142761
-0.053937	0.020076	0.0472802	0.0697953	-0.0276775	0.0583084
0.00307569	-0.00174767	0.0119413	-0.0360132	0.0465816	-0.0988348
0.0234673	-0.102134	-0.0371828	-0.0367424	-0.00407587	-0.0421913
-0.011186	0.0231093	0.0224635	0.0794907	-0.0475942	0.143749
-0.000238881	0.0450968	-0.0332748	0.0163537	-0.0426866	-0.0556571
0.0292969	-0.0289282	0.0215887	-0.07373	-0.00901911	-0.0451661
-0.0747828	-0.0126387	-0.0486599	0.00814122	0.0102415	0.058336
0.0322676	0.024038	-0.0441437	-0.038984	0.00400063	-0.0270505
-0.0703429	-0.0170762	-0.0476664	-0.0241697	-0.0378751	-0.0150964
0.0627626	0.0221575	0.0313387	0.075038	-0.0168674	0.0695974
0.124256	0.00447047	0.036291	-0.00230503	0.0247703	-0.0448043
-0.0824902	-0.0289423	-0.0964927	-0.0441065	0.00427549	0.00137174
0.0308739	0.0624085	0.043245	0.0901809	0.0216258	0.110458
-0.00306262	0.0317324	-0.00473196	0.0440687	-0.00808103	-0.0275739
-0.0275646	-0.0594017	0.0289597	-0.0481193	0.0592908	-0.00811195
0.01948	-0.00743729	0.0300748	0.0341392	0.0230454	0.0568085
-0.0336359	0.00981164	-0.0127335	0.0108032	-0.0945466	-0.0297579
0.0931007	-0.0125297	-0.000355572	-0.03753	0.140922	-0.0527354
-0.0205334	0.00740391	-0.0427652	0.015172	-0.0105743	0.0043391
0.0160489	-0.00998962	-0.014459	-0.017866	-0.0193148	0.0716498
-0.0168691	0.0047279	-0.0554832	-0.0510443	-0.0128663	0.0182117
-0.00379534	0.0173831	0.0226119	0.0217996	0.103368	-0.0408486
-0.0520543	0.0231557	0.000238923	-0.0515308	-0.0569213	-0.0388915
0.019428	-0.0260783	0.0111843	-0.0432858	-0.0449584	-0.057543
-0.00686951	0.0133224	-0.0542025	0.0854339	-0.0152327	-0.00993025
-0.0565531	0.0287231	-0.0475412	0.0064165	-0.0418761	-0.00839996
0.168692	0.0131151	0.00022123	0.011968	0.0364981	-0.0146906
-0.0301538	0.0216675	-0.0475749	-0.00573456	-0.0487144	0.0471652
0.0317798	-0.00596297	0.0814056	0.0340223	-0.000111341	-0.0492234
-0.0796397	0.0434861	-0.00334174	0.0318208	0.0044439	0.0313904
-0.0185431	-0.030353	-0.00730193	0.0283338	-0.0102381	0.0345427
0.0503641	-0.11684	0.0591034	-0.0755013	0.0968311	-0.0154756
0.0449182	-0.0511926	0.0911294	-0.0631769	-0.00415373	-0.0650162
-0.00313745	0.00373966	-0.0136226	0.0132314	-0.0801841	0.11272
-0.0540915	0.0330372	-0.0496229	0.047163	0.0603451	0.0596616
0.096021	-0.00368893	0.0992751	0.0629446	0.0184656	-0.0545024
0.0523189	-0.000479519	-0.0544316	-0.084712	-0.0433564	-0.009516
-0.112523	0.0636133	-0.105381	0.0311717	-0.0238518	0.0696591
-0.111383	0.0478835	-0.0602929	0.0662236	-0.0581145	0.0415288
0.0989276	-0.00264549	0.0216874	0.0010196	0.0503997	-0.0874949
0.0511575	-0.0862306	0.0530466	-0.0697933	0.035454	-0.0198672
-0.0856391	0.0259159	-0.0908618	-0.0476305	-0.0199054	-0.0271696
0.0151324	0.0537637	0.0271427	0.0521343	0.0272094	-0.0493228
0.107564	0.0327179	0.160029	0.0312415	0.0764998	-0.068078
0.0101642	0.00296676	-0.0107562	-0.0175694	-0.0230931	-0.0505672
0.0400771	-0.0554903	0.0890543	-0.0845056	0.0846736	-0.133735
-0.108104	-0.060962	-0.0384347	-0.105657	-0.0128065	-0.00103888
0.0446145	0.0110467	0.0322026	0.152448	-0.0249668	0.320983
-0.00169894	-0.142478	0.0227396	-0.0917941	-0.016658	0.0109431
-0.065994	-0.0492733	-0.129162	-0.0974853	0.0033648	-0.0935971
0.0147986	0.0212082	-0.0215911	0.10258	-0.00321408	0.0823451
-0.0547198	0.0280116	-0.0695115	-0.0100273	-0.0248442	-0.00856024
0.0638407	0.026355	0.0628965	-0.0307299	0.0121418	-0.0308677
0.0204456	0.0581964	0.0496427	0.113924	0.0133353	0.0737346
0.0852881	0.0398164	0.174478	0.00845325	0.0324898	-0.0184605
-0.0971306	-0.00264591	-0.124648	-0.0464366	-0.0334992	0.00841284
0.0788186	-0.00809449	0.110137	0.00605053	0.102375	-0.117669
0.0686623	0.00389868	0.0450918	-0.0401928	0.0228515	0.00329447
0.00696316	0.178226	0.0209814	0.278664	-0.0489824	0.376365
-0.0397265	-0.360367	-0.0173452	-0.264136	0.0455471	-0.273018
-0.119497	0.159755	-0.138324	0.155602	-0.0510994	0.114526
0.134406	0.0803474	0.154696	0.112455	0.105427	0.0341427
0.00767717	-0.00540876	0.00163361	-0.0633903	0.0352696	-0.0797451
-0.0683028	0.00196737	-0.050556	-0.00441593	-0.00407746	-0.0086118
0.0357953	-0.0192297	0.00646551	-0.00245059	0.0039292	-0.0330774
0.0808522	-0.00367874	0.100659	0.00328046	0.0142323	-0.0443764
-0.0540266	-0.0295771	-0.00982028	-0.0765246	0.0257894	-0.006688
-0.0301962	0.0360636	-0.00270352	0.0746078	-0.00297755	0.0542507
0.0141438	0.0310078	0.00433257	0.0239318	-0.0262662	0.0494545
0.0364963	-0.0308063	0.0446885	0.0511904	-0.0500246	0.0632722
0.0906368	-0.0430824	0.0388305	-0.0688432	0.0503356	0.0442849
-0.119939	0.00458884	-0.109999	0.0364226	0.0273715	-0.102545
-0.050189	-0.0172996	-0.0122611	-0.0420906	-0.0184083	-0.0343168
-0.0299848	-0.0377641	0.0070698	-0.0609695	0.0174672	0.00923043
0.056929	-0.0320166	0.0324331	-0.0861365	-0.0315586	-0.0947886
0.0715667	0.00815022	0.0497469	-0.0140794	0.0305117	-0.0881931
0.162659	-0.00354856	0.216612	0.0251476	0.0817154	0.0118842
-0.116727	-0.0296671	-0.242989	0.00479192	-0.0140604	0.0626565
-0.064693	-0.0119967	0.0230732	-0.0209392	-0.00321275	-0.039089
-0.105997	0.0182947	-0.119684	-0.0662217	-0.0663297	0.00445962
-0.0645246	0.0125481	-0.0837622	0.00344825	-0.0185946	-0.00302458
0.220036	-0.0448265	0.23967	-0.0637201	0.258425	-0.0390003
0.129157	-0.0638388	0.188633	-0.0903231	0.126314	-0.0129482
-0.132093	0.0449634	-0.143359	0.0259199	-0.231299	0.00128692
-0.0650987	0.031627	-0.0553664	0.0369371	-0.123926	0.0678191
0.0103009	0.0229442	-0.0150587	-0.00170493	-0.0373997	0.000659287
0.0681671	-0.0010671	-0.0172148	-0.0165535	-0.0261828	-0.039364
-0.406114	-0.0495469	-0.279926	-0.0652685	-0.391139	0.055184
0.493768	0.0128838	0.261227	0.094725	0.462982	-0.00135124
-0.0738914	-0.026865	-0.0238342	-0.0409867	-0.0481168	-0.0259901
-0.00694349	0.0154123	0.0379112	0.00682381	0.0669694	-0.0480821
0.0768849	0.0452719	0.0913575	-0.00224128	0.107743	-0.0629644
-0.103976	0.0755815	-0.0106664	0.0968897	-0.0503166	0.0583268
-0.0210519	0.0429805	0.133139	0.115306	0.081937	0.155672
0.0948544	-0.00536209	0.0931805	0.045476	0.0647156	0.0609767
-0.107805	0.0193484	-0.045709	0.0300472	-0.0338913	0.0651964
-0.00919423	-0.0109921	-0.0049082	0.0830371	-0.0117519	0.0292364
-0.0287574	-0.0143743	0.0247065	0.0527993	-0.018302	0.0327139
0.093969	-0.0318751	0.0482211	0.0243915	-0.0179078	-0.0865256
0.11019	-0.0824646	0.115474	-0.0491087	0.0313853	-0.00615811
-0.04794	-0.00458562	-0.111108	0.0514634	-0.0349694	0.00955427
-0.0603224	0.0119612	-0.0542051	-0.0795298	-0.0757918	-0.0125059
-0.0639158	-0.00190979	-0.093164	-0.0601395	-0.0296795	-0.0489109
0.023611	0.0198262	-0.0657675	-0.0580702	-0.0438995	-0.0439359
0.0237647	-0.0039205	-0.041458	-0.0928683	-0.0164029	-0.0218052
0.0150408	-0.0307779	-0.0940461	-0.0855653	-0.0445017	-0.0124545
-0.134233	-0.0918723	-0.104467	-0.0890185	-0.063822	0.0117776
-0.0318151	0.0068194	-0.0349616	0.0593241	-0.0571153	-0.00895727
0.0715085	0.0136633	0.00223345	0.0555406	-0.0588853	0.0578074
0.0809132	0.0250703	0.0545629	0.0550237	-0.00622919	-0.034166
-0.0279523	0.0354065	0.00974393	-0.00638777	-0.0543453	0.00353098
-0.0840635	0.0248597	-0.088611	0.00559455	-0.00168616	-0.0115224
-0.0326681	0.0366136	-0.0322168	0.0503399	-0.0333702	-0.0486225
0.0805292	0.0157866	0.0292016	0.0646101	-0.0309319	-0.00615746
0.0536417	-0.0943699	0.00922401	-0.0934553	0.0463481	-0.000644445
-0.0674717	-0.0164991	0.0035231	-0.0141144	-0.0268717	-0.0319564
-0.0197619	-0.0847258	-0.103581	-0.08402	0.0290065	-0.0324677
-0.00078392	0.0255511	0.0105038	0.0653229	-0.0499579	0.0434608
-0.0175308	-0.0312829	0.0197929	-0.0747541	0.0371009	-0.0310202
0.0521092	0.00668815	0.0386871	-0.0205281	0.0927771	-0.0484494
0.0317646	-0.0116499	0.0244687	-0.0501096	-0.0118359	0.049368
-0.0254744	0.00180265	-0.0275475	-0.0220235	0.00413233	-0.0616687
-0.0325471	0.0223011	-0.0111214	0.0297314	0.021151	-0.046353
0.00177035	0.010362	0.0241019	0.0465499	0.0223477	-0.0103516
0.032647	0.018897	0.00976735	-0.0109182	0.00991601	0.0601082
0.0357695	-0.0467408	0.04199	-0.104332	-0.00709379	-0.0167333
-0.0393042	-0.268891	-0.0632727	-0.246146	0.0333748	-0.466171
-0.0215115	-0.017279	-0.035642	-0.0386221	0.00533712	-0.0694987
0.0134683	0.0177066	0.0356496	-0.038687	0.0426475	-0.152388
0.0199111	0.0714008	0.0564648	0.216087	-0.0108276	0.74329
0.0477558	-0.00901082	0.0561026	0.00479895	0.0299065	-0.120065
0.0175951	0.00524779	-0.0449579	0.0162926	-0.0374695	-0.0712781
-0.0558176	-0.0490049	0.068128	-0.0993492	0.0348509	0.100473
0.0793258	0.00388817	-0.00154218	-0.0474829	0.0576072	-0.0639631
-0.0422221	0.048134	-0.0221078	-0.0561029	0.0333428	-0.0459802
0.0291671	0.0130556	0.0397674	0.0292124	0.000346422	0.0190906
0.0248581	0.0159891	0.0245065	0.0216688	0.0120584	-0.0705457
-0.0746582	0.0265937	-0.0475614	-0.0436923	0.0026924	0.00486988
0.109199	-0.0857093	0.0335045	-0.0718745	-0.017358	0.0244563
0.0153953	-0.00173613	0.0371978	0.0440374	0.0356955	-0.0735055
0.0154087	-0.000325218	0.0235565	0.0323641	0.0211713	-0.0586797
-0.0308766	0.00616761	-0.011968	0.100133	-0.0434764	0.0559884
0.0794195	0.0449441	0.0027549	-0.021945	0.00830686	-0.0108528
-0.0677443	0.0290762	0.0189394	0.0233666	0.038347	-0.0510863
0.0288507	0.0340683	0.0126063	0.0209694	0.00975335	0.0699871
0.0308279	0.0273083	0.0132252	-0.0382866	0.0166194	-0.0341981
-0.00640613	-0.00488675	-0.0490768	0.0337382	-0.000550985	-0.0779621
-0.0354515	-0.0985054	-0.0223256	-0.0415559	-0.0408489	0.143375
0.00301707	-0.000326902	0.0217991	0.0327883	0.00860465	-0.0409316
0.168607	0.00698689	0.0754356	0.02669	0.0286645	-0.0869594
-0.0508616	0.0180324	-0.0309918	0.00509931	0.00802332	-0.0342764
-0.0140082	0.0275365	-0.0331081	0.0212948	0.0360271	-0.0653757
-0.0048188	-0.0270521	-0.0166221	-0.045432	-0.0571247	-0.00547367
0.0690336	0.00592563	0.0159851	0.0295544	-0.00535464	-0.0649296
-0.1302	0.0298743	-0.020182	-0.0351008	0.0254526	-0.0249215
0.091562	0.00703147	0.0304604	0.0293432	-0.0194511	-0.00310117
0.0897373	-0.0191568	0.0270132	-0.0439018	-0.0332918	-0.031297
0.0868734	-0.0237478	-0.0232521	0.0685095	-0.0515565	0.109604
-0.0269243	0.0105851	-0.00703615	0.0409055	-0.031014	-0.014744
-0.0191641	-0.00984491	-0.0810403	-0.0256553	-0.0639351	0.0174435
-0.12419	-0.0195132	-0.00732186	0.0216394	-0.0325306	0.274293
-0.23088	-0.104352	-0.0475219	-0.0418199	0.00485447	0.206494
-0.302374	-0.163707	0.0627456	-0.0484895	0.0112682	0.27004
-0.323832	-0.126881	0.108244	-0.0545716	0.0167705	0.258548
-0.00518683	-0.0207004	-0.00594875	0.0427548	-0.0246373	0.00291437
0.00365967	0.00217015	-0.0171928	0.0735629	-0.00151355	0.034389
0.007249	-0.0117565	-0.00172842	0.022643	-0.0113491	0.00721115
-0.0220878	0.0354155	-0.0214841	0.0336543	-0.04307	0.0323472
-0.0349317	-0.0253738	-0.0161905	0.0340044	-0.0481205	-0.0591714
0.00405037	0.0480382	0.014421	-0.00943607	0.00715799	0.0314521
0.0218225	-0.0109423	-0.0284643	0.0167711	0.0253004	0.0261433
-0.0466114	0.0250722	0.0164937	-0.0336896	-0.0150857	-0.0122989
-0.0428597	0.0121379	-0.0295984	0.0487577	-0.0736677	0.0487214
0.059089	0.0255752	0.0090588	-0.0279654	0.0903644	-0.0301501
-0.0277136	-0.0385583	0.0123598	-0.0119913	-0.0124106	-0.0207984
-0.000958994	0.0540559	0.0932275	0.0285331	0.0142811	-0.00549674
0.0200162	0.00917393	-0.0273932	0.0679797	-0.012473	0.00781715
-0.0560439	0.0128537	-0.0100604	-0.179539	0.0436865	0.115995
0.0189085	0.04742	-0.0355034	0.0675253	0.0126215	-0.0431387
0.00295062	-0.0036118	0.0759212	0.0752464	0.0212939	-0.0592507
-0.0154036	-0.00397921	0.0189845	-0.0708513	0.00921999	0.00258166
0.0201281	0.0122067	0.0439371	0.0955406	-0.0594828	0.0541787
-0.0770456	-0.0128067	-0.0561569	-0.131632	0.0246681	-0.0450953
0.0678898	-0.0642365	0.0613806	0.0396846	0.0214144	-0.0262759
0.00905317	0.0595323	-0.0865582	0.0604366	0.0228854	0.0388116
0.0137998	0.0273653	-0.0564977	0.000521541	-0.00320259	-0.0101872
0.020942	-0.0931765	0.0565651	-0.165664	0.00740978	0.00414258
0.0447424	0.00653291	-0.0416609	0.151601	0.0110788	-0.0190554
-0.0424286	0.000560701	-0.052479	-0.132758	-0.0547532	-0.0136871
-0.0348942	0.0211885	-0.0473789	0.0807369	0.0740239	-0.0481083
-0.0419903	-0.0257694	0.0560254	0.0915056	-0.0414211	0.0569801
0.0290889	-0.027757	0.0512682	-0.0705106	0.0250013	-0.0199464
-0.0495887	-0.00693983	0.0210954	-0.0861884	-0.0590696	-0.00513488
-0.0078527	0.0136865	-0.0547846	0.0969206	-0.0292531	-0.0373404
-0.0219788	0.0299954	0.0994412	-0.0255335	0.0169332	0.0191737
0.0111333	0.017294	-0.0915549	-0.0130091	-0.00744577	-0.00308222
-0.0304843	0.00787818	-0.0287996	0.0833453	-0.0019817	-0.0109943
-0.0368785	0.0280808	-0.105659	-0.172233	-0.0172809	-0.0174426
0.0607392	0.0236704	-0.0107065	0.11106	-0.0155953	-0.0207157
0.00172321	0.0452499	0.0764035	0.101841	-0.0281689	0.129147
0.0351717	-0.0277044	0.0726677	-0.148539	0.0386173	-0.112695
0.0673004	-0.151568	-0.0457541	-0.120991	-0.0219786	-0.0463858
-0.0237532	0.0515772	0.0472101	0.201496	0.0142629	0.164236
-0.0457841	0.0515209	0.0773075	-0.0317389	-0.0171661	-0.0489535
-0.00986548	-0.054805	-0.0465953	-0.104818	0.0184853	-0.0485587
-0.0649681	0.0353608	0.0604231	0.0348005	0.0594866	0.0492283
-0.0246128	0.0324397	-0.0739183	0.0514306	0.00556435	-0.0144442
-0.0223714	-0.0225824	-0.0338411	-0.0831737	-0.0564461	-0.0185321
0.0375798	0.0277609	-0.10063	0.145473	-0.0417769	0.0785366
0.0850064	-0.0124145	0.121278	0.00862765	0.0553675	-0.0447981
-0.0868844	-0.0391387	-0.109105	-0.181408	-0.0352173	-0.0228928
0.0586479	0.0630801	0.0982889	0.166997	0.0908326	0.0633007
0.0143817	0.036258	-0.000128418	-0.0604405	-0.0360048	-0.0359697
-0.0210383	-0.0689976	0.0365131	-0.0886319	0.0584284	-0.0376686
0.0109145	-0.0134561	-0.0948074	0.0726733	0.00756426	0.0555891
-0.0657082	-0.0161208	-0.0837681	0.103707	-0.109604	-0.0139439
0.103858	0.00536269	0.213966	-0.134935	0.215987	-0.0454998
-0.048802	-0.0442038	-0.107423	0.0295474	-0.0749689	0.0127866
-0.0309075	0.035916	-0.118725	-0.0127735	0.0521367	0.0494041
-0.0215863	0.0184907	-0.00270576	-0.0138422	-0.0478649	-0.00316179
0.0664528	0.0384827	0.277969	0.137362	0.184911	0.0202093
-0.0803565	0.0262005	-0.130771	-0.0763452	-0.066315	-0.0553212
0.0379547	-0.0105634	0.0459396	-0.0936453	-0.0311128	-0.0387117
0.0177234	-0.00470209	0.00191307	0.154891	-0.0322159	0.0763013
-0.120727	0.0474762	-0.18624	-0.0391267	-0.0596018	-0.00016731
0.121328	0.0161209	0.228447	-0.0821002	0.00578767	-0.0190273
-0.0661036	0.0397787	-0.155875	-0.0789266	-0.0670149	-0.0407687
0.0602418	-0.00863236	0.0549098	0.147714	0.0501515	-0.00551587
-0.0456288	0.0552321	0.10404	-0.0676295	-0.0600967	-0.00322938
-0.0460802	-0.0310777	-0.202869	0.0972298	-0.0283299	0.0442969
0.129616	-0.156454	0.10596	-0.180948	0.130286	0.00721782
0.0429675	-0.0384402	0.00709766	0.015567	0.052709	-0.0634081
-0.00271621	0.0674078	0.121188	0.0531985	-0.0430856	0.0467637
-0.0659488	0.0495316	-0.12921	0.00394571	0.105797	0.069552
0.0548635	-0.0102327	0.173071	0.186198	0.0525723	-0.0101558
0.00898485	-0.0112518	-0.118063	-0.260639	-0.00103891	-0.062288
-0.110784	0.0886066	-0.0998512	0.133455	-0.0425153	0.0708688
-0.163916	0.0490687	-0.0698349	0.100027	-0.052715	0.0114174
0.0594951	-0.00992703	0.0586313	-0.0425652	0.0420778	-0.0481039
0.0909252	-0.124407	0.133296	-0.123735	0.0257732	-0.0356555
-0.0445329	0.024255	-0.1389	-0.0984678	-0.0601438	-0.0241722
0.029538	0.0371875	-0.199062	0.123064	-0.0231548	-0.0264921
0.109184	0.0493839	0.318008	0.0412822	0.086214	0.00569159
0.0125819	-0.0374243	-0.106652	0.110416	-0.0601309	-0.00839657
0.108479	-0.0783953	0.220179	-0.101589	0.101895	-0.116681
-0.0882488	0.00821906	-0.156928	-0.222286	-0.0806848	-0.0735917
0.0463293	-0.0124867	0.0575398	0.375588	-0.00318438	0.368528
0.0106694	-0.140866	0.0582534	-0.25659	0.00422156	-0.0599873
-0.0723023	-0.0885481	-0.129728	-0.240001	0.00234738	-0.107307
-0.00659697	0.0373227	0.0658627	0.276587	-0.0119992	0.0982539
-0.0624421	0.0805031	-0.169652	0.0153807	-0.0693703	0.00524765
0.049599	0.0221474	0.100313	-0.125075	0.0212547	-0.0533996
0.00111382	0.0642344	0.0355812	0.1521	0.0404682	0.0738307
0.104178	0.00963503	0.175233	-0.0136177	0.0580751	-0.0159714
-0.0914941	0.025814	-0.220702	-0.0367879	-0.0950339	0.00416714
0.107432	0.00585318	0.159032	0.0206171	0.103925	-0.100128
0.0736279	0.00876194	-0.00128165	-0.193588	0.00664178	-0.0593654
0.0107972	0.297848	0.0377926	0.408686	-0.0209448	0.384706
-0.0160589	-0.520643	-0.00345606	-0.540672	0.0301051	-0.283748
-0.144636	0.212636	-0.200861	0.223199	-0.0826561	0.131733
0.127689	0.111554	0.240293	0.229816	0.135456	0.056648
0.00822073	0.00326234	-0.0295824	-0.283704	0.0230204	-0.112773
-0.0517858	0.0128239	-0.0573941	0.126671	-0.0317212	0.018723
-0.00118652	-0.00618613	-0.0742894	-0.0564548	-0.0246253	-0.0483249
0.0521907	0.00487441	0.18584	0.169515	0.017214	-0.00138277
-0.035744	-0.0174715	-0.0925672	-0.252644	-0.00688213	-0.0359274
-0.00960028	0.0577075	0.0153948	0.0713309	-0.0263419	0.0146465
-0.0184372	0.0407423	0.00393555	-0.0494986	-0.044527	0.026581
0.0251927	-0.0378969	0.0863186	0.224089	0.0292091	0.0744221
0.0658436	-0.0899343	-0.00453785	-0.255914	-0.0121778	0.0265244
-0.0864684	0.0248317	-0.115622	0.240205	3.90112e-05	-0.0220852
0.0153633	-0.0214255	0.0467528	-0.078299	-0.0201961	-0.0394946
-0.0126624	-0.00116277	-0.0512266	-0.0401112	0.0381109	0.000736535
0.0584678	-0.0460036	-0.0162526	-0.121303	-0.0252836	-0.0769949
0.0516734	-0.0106136	0.0934616	0.0707348	0.0381336	-0.0525224
0.172204	0.00924855	0.193435	0.00509781	0.0695619	0.0221712
-0.189785	-0.0301912	-0.287112	-0.00975305	-0.00864258	0.0575026
-0.0130577	-0.0201682	0.21067	0.0719638	0.0366828	-0.0155417
-0.088223	-0.00389111	-0.217853	-0.134208	-0.0871275	-0.0432473
-0.0492801	0.0064972	-0.160301	0.138324	-0.0634412	-0.0120769
0.257203	-0.11946	0.336914	-0.0886557	0.232829	-0.000505149
0.187186	-0.104665	0.243453	-0.110015	0.139071	-0.0497577
-0.162228	0.0563863	-0.261031	0.0716463	-0.164377	-0.0277238
-0.0745619	0.045963	-0.0441955	0.0908208	-0.0967956	0.0253875
-0.0130554	-0.00939554	-0.0819068	-0.100117	-0.0317333	-0.0147227
0.0141963	-0.0221026	0.0173786	0.0140224	0.00749242	-0.0272834
-0.297646	0.0643821	-0.347346	0.0718087	-0.369675	0.0490649
0.345346	-0.0026629	0.4125	0.144036	0.441394	0.069216
-0.0334005	-0.019089	-0.165647	-0.126851	-0.124148	-0.0513871
0.0316252	-0.00540453	0.12079	-0.121569	0.0941154	-0.0273003
0.0971259	-0.00106794	0.136735	-0.106566	0.059464	-0.0644688
-0.0458946	0.0954955	-0.121467	0.0508102	-0.115095	0.0479514
0.0529221	0.10084	0.0672599	0.203468	0.0388	0.159603
0.0966886	0.0343401	0.193957	-0.0798334	0.0586068	-0.00508976
-0.0926363	0.0726115	-0.184969	-0.106548	-0.0745134	0.0324338
0.0278171	0.0377582	0.208582	0.155171	-0.0306612	0.0699725
0.0174494	-0.00302923	-0.102239	-0.167884	-0.045186	-0.0188027
0.0442606	-0.0247039	0.0826752	0.123451	0.0755783	-0.0208607
0.110126	-0.067828	0.131588	-0.0763074	0.0654737	-0.00512713
-0.0842394	-0.00288284	-0.158172	0.227783	-0.0225913	0.0434798
-0.00125968	-0.0415339	-0.00807422	-0.160879	-0.0864136	-0.051425
-0.12117	-0.0296344	-0.141954	-0.149443	-0.0418965	-0.0341315
-0.0234812	-0.0169708	-0.0243242	0.149793	-0.0169325	-0.0305957
-0.00486791	-0.0223918	-0.0327622	-0.105919	-0.0157017	-0.0417989
-0.0289069	-0.0402686	-0.0533544	0.0562574	-0.0408263	-0.0165008
-0.135183	-0.070646	-0.00673488	-0.128541	-0.0137205	-0.0155603
-0.124282	0.0612803	-0.182317	0.121007	-0.0339995	0.0061689
-0.00546962	0.0704814	0.125829	0.139889	-0.000805721	0.0310925
0.091115	0.0187307	0.130534	-0.124289	0.0446876	-0.05744
-0.0513142	0.0226372	-0.0689904	-0.0796698	-0.0556576	-0.00842571
-0.107798	0.0466722	-0.149905	-0.12793	-0.00306349	0.00723493
-0.0319515	0.0576786	-0.0377148	0.161253	-0.0179936	-0.00567764
0.0461137	0.021108	0.1335	0.0560613	-0.0158373	-0.000632405
0.0482451	-0.126219	-0.060765	-0.0479864	0.058672	-0.001526
-0.0589843	-0.0300605	0.134642	-0.0401802	-0.00174507	-0.0114337
-0.00337982	-0.0608227	-0.0831802	-0.0339243	0.0371924	-0.0239666
-0.0239799	0.0175183	-0.0329499	0.21102	-0.053855	0.00604692
-0.00375311	-0.0918267	-0.0953876	-0.216612	0.00584699	-0.0165991
0.0585502	-0.00700462	0.0627874	0.151087	0.0779004	-0.0317685
0.0562576	-0.0460578	0.116579	-0.209279	-0.00356546	-0.00170973
-0.0282466	-0.00189197	-0.143123	0.0126509	-0.0113245	-0.00321811
0.0011401	0.00535268	0.0700664	-0.0126837	0.000903904	-0.0711206
-0.00570403	0.0294411	-0.0770065	0.158957	-0.0241854	0.0674355
0.0574817	-0.0135373	0.147187	0.104472	-0.00704116	0.0372418
0.0171118	-0.103847	-0.0133883	0.0253951	0.0137353	0.0432312
0.00208536	-0.33869	-0.0740631	-0.311732	0.0293102	-0.453272
-0.00294065	-0.0345376	0.0234594	0.114857	0.00158846	0.00861377
0.0333688	0.0494104	0.124164	-0.172331	0.0680856	-0.237793
-0.00598198	0.0691963	-0.0156872	0.283061	0.00356221	0.760335
0.0523269	0.0344923	0.0354462	-0.0409191	0.0180788	-0.213562
0.00104186	0.0170775	-0.0732669	0.0355673	-0.039816	-0.0563021
-0.0178258	-0.123448	-0.036248	-0.156545	0.0227551	0.0955281
0.0627838	0.0111788	0.120412	-0.0354847	0.0362175	-0.0574954
-0.0308953	0.0379028	-0.0889445	0.0209088	0.0230988	-0.0538355
0.0121721	-0.0051847	0.0127621	0.10345	-0.00166625	0.0273209
-0.0157918	0.0175835	-0.00553888	-0.0679028	-0.00949615	-0.0230337
-0.0832159	0.0159231	-0.0436687	0.0394545	0.0234687	-0.00290379
0.0911021	-0.0574798	0.0617054	-0.130069	0.00975674	0.0406382
0.0367641	-0.0268172	-0.0434323	0.0474377	0.0377303	-0.0275275
-0.016889	0.0075815	0.134682	-0.0228569	0.0418188	-0.0871506
-0.0453759	0.0180078	-0.0774878	0.0822165	-0.0732253	0.0664735
0.0336263	0.0591478	0.0214497	-0.0917934	0.0107041	-0.0274965
-0.11359	0.032171	-0.0295953	0.074484	-0.0108253	-0.0690298
0.0791578	0.0250182	0.117374	-0.0260469	0.0323782	0.127679
0.035578	-0.0113821	0.0297385	0.0286165	-0.0259786	-0.0583965
0.0202964	-0.0177005	-0.0472831	-0.00633934	-0.0252979	-0.0601911
-0.0524523	-0.0310347	-0.142391	-0.137921	-0.0226423	0.0334648
0.0465984	-0.00977507	0.18625	-0.0392802	0.111025	-0.0166015
0.0477016	-0.00660381	-0.125469	0.145074	-0.0535824	-0.0171367
-0.054999	0.0175931	0.0119574	-0.108692	0.0769642	-0.02984
0.0502516	0.0137119	0.0938653	0.082958	0.0143577	-0.0305121
0.0381353	-0.0406373	-0.047324	-0.0698363	-0.078227	-0.000852913
0.0549601	0.00896676	-0.0295455	-0.00779796	-0.0618612	-0.0302858
-0.058001	0.0133522	0.0706167	0.0545604	0.0413877	-0.0251543
0.0559698	0.0320093	-0.0212138	-0.133	-0.00876811	0.0245018
0.0663123	0.00533698	-0.0933156	0.10613	-0.0639427	-0.0516064
-0.00921071	-0.0198594	-0.0775653	-0.0907457	-0.00912821	0.0452396
-0.0232419	0.037371	0.0450734	-0.0271134	0.0326409	0.0102312
0.0015918	0.00485139	0.112691	0.0076025	0.0201629	-0.0394624
-0.163795	0.059323	-0.0099856	-0.0629544	0.0624573	0.196298
-0.148784	0.0598709	-0.0354156	0.198295	0.0666816	0.141483
-0.160472	-0.0367239	0.0749281	0.314115	0.159906	0.215365
-0.102192	-0.0732673	0.0751331	0.441352	0.121179	0.279536
-0.0178087	0.0368994	0.00204207	0.000160515	-0.0177963	0.0157287
-0.0271907	0.00809777	0.00757045	-0.00822121	0.0170809	0.0849475
-0.00212511	0.0415228	0.0165561	-0.0330259	0.0268309	0.0224027
-0.0084163	-0.0180208	0.00401226	-0.00325698	-0.0395211	0.0428001
-0.0305	0.0218454	-0.00194609	0.0523476	0.000778764	0.00086236
0.0197073	0.0442226	0.0190845	-0.00871867	0.0228596	-0.000350833
-0.0488433	0.00217324	-0.0243436	-0.00580817	-0.0332209	0.0569919
0.0216162	0.0155981	-0.0171985	0.000801325	0.0689508	-0.0481564
0.00437637	0.0401493	0.0329414	0.0362473	-0.0869985	-0.0167459
[truncated: 97,501 more rows]

## Sheet: fig3c_plot
latent_values	nongaussianity_x	nongaussianity_y
-0.744489	0.958209	1.06501
-2.04402	1.92526	5.78635
-2.03037	1.01968	2.58772
-0.0259057	1.06454	0.77775
1.03627	1.76054	1.15693
-1.07567	0.683078	1.35022
-0.147831	0.906909	0.846415
-0.909856	5.69351	3.29703
2.48869	0.939711	4.10592
1.22046	2.49784	1.88731
0.750918	1.96767	1.3616
1.38192	0.366292	1.29447
-1.39226	0.243608	1.09436
2.57876	1.79588	3.98691
-1.80307	1.50689	2.11494
-2.17149	0.506611	3.89479
2.436	1.6932	3.9931
-1.44053	1.35345	1.47679
2.09018	1.78188	3.19551
-1.21405	2.65541	1.08327
-1.23316	0.680579	1.2332
2.74667	3.93565	4.68281
2.7918	3.9572	4.52526
2.77075	1.43764	4.59355
-2.17679	1.3795	4.67071
0.430156	0.822729	1.3001
-2.78131	1.03335	5.44594
1.11879	0.316381	0.791831
1.02674	1.45515	1.67347
2.95395	3.81408	4.64949
2.26692	2.60298	3.96827
-1.69089	3.20621	3.69578
-0.337214	1.27166	2.49434
-1.45625	1.84318	2.27556
-2.71353	1.77349	3.81577
-0.705191	2.18481	1.30694
-2.35378	1.68967	3.96618
1.58936	2.77599	2.52033
-0.663446	2.14733	3.50458
-2.81256	3.71577	4.36169
-1.3758	0.309746	1.4486
-1.00354	1.07262	1.78936
-0.280856	2.19982	1.52436
1.08717	1.61844	1.82738
1.72732	1.07379	2.45565
2.91484	2.1715	5.35984
2.12536	1.47353	2.58342
-0.254316	1.75396	0.512205
-2.36706	3.50764	5.12232
0.983974	0.747918	0.710801
-0.465704	1.07577	1.4627
-0.566435	1.46503	1.11671
-0.973505	0.851354	1.23019
-1.98689	2.86976	2.99301
-2.46724	1.54502	3.55904
1.91334	0.805373	2.10511
-1.89021	0.26726	2.24833
1.19902	2.31556	1.71275
1.36057	1.75184	1.36722
-1.15591	2.06129	1.74543
0.33737	7.71745	1.59908
1.26812	0.720705	1.26272
-2.19333	2.21427	4.14332
-1.98388	0.998687	3.49776
1.30535	2.60208	2.63763
-1.32081	2.19614	2.45369
-2.35684	2.83229	3.77449
0.121458	0.867339	0.875546
1.83817	1.35871	1.87286
-1.16302	0.232208	0.968899
-1.43681	1.38623	2.58053
-1.75339	2.78921	3.44379
-0.139878	1.98286	2.15756
0.436567	0.879855	1.11166
-2.19261	1.6257	4.65848
1.8086	1.29661	1.80098
0.180443	1.21277	0.982462
0.37657	1.87467	2.00335
-2.29465	3.57653	2.97688
0.739472	0.615326	0.85529
1.06992	0.345193	1.10529
-0.57711	2.62093	1.45783
0.59528	1.95239	1.6772
-1.59949	0.924634	1.84018
0.835691	2.08803	0.991234
0.198119	0.721252	0.795163
0.496802	0.93529	1.11857
-1.48979	0.814731	1.8458
1.73463	1.23419	2.32535
1.95577	1.812	3.27716
-2.37149	1.11183	3.33814
2.20576	1.18276	2.80315
1.65536	1.55092	2.83952
0.319453	1.3901	1.0225
-2.6694	0.944345	5.21771
0.139605	1.48612	1.53168
-0.188486	0.983779	1.50523
-1.65923	1.04147	2.66781
2.00121	2.05847	3.29565
-1.07676	0.285053	0.639612
0.481528	4.2468	1.34282
-0.296658	1.26934	0.922485
2.27082	0.995492	3.98161
0.00580849	0.299225	0.231771
-1.33201	2.70606	2.19392
1.33287	2.02271	1.95517
1.60437	1.39627	2.39542
2.60791	1.7639	4.73614
1.47731	1.80331	2.29099
-2.70246	1.72691	3.92357
1.97447	1.238	2.35431
-0.106053	0.532368	0.396878
-2.12273	3.46146	2.09602
2.87085	1.00245	4.68807
0.900238	1.10693	1.65934
2.35382	4.71385	4.67854
-1.934	1.18033	2.33824
1.65861	1.60889	2.58926
0.579054	1.59618	1.11305
-0.682045	1.32951	1.25827
-1.71796	1.8248	2.19377
-0.955512	4.90965	2.32171
0.20453	4.10531	1.81081
1.39822	1.12258	1.99623
-0.384333	1.11609	0.542827
-0.644775	1.12954	1.74413
-2.94863	1.11273	5.33817
2.69582	3.94601	4.49874
1.62433	0.46678	1.8151
2.97534	0.818294	5.96033
2.522	2.0129	4.92941
2.17791	2.50974	4.31548
-2.6515	5.0789	3.3426
0.693667	0.857283	0.974579
-1.64787	4.60051	3.40404
2.28926	1.10348	3.87448
1.91861	0.88683	2.87371
-1.97763	0.680392	2.96127
1.71882	0.620896	2.12561
2.9215	5.71771	5.47455
-0.854924	3.16145	2.23427
-0.808537	0.558816	0.715121
-2.84921	0.275449	5.45227
1.36213	0.962021	1.4685
1.96139	0.465091	2.07329
-2.72031	0.470061	5.54355
2.67171	1.24286	4.34328
-2.55919	2.14892	4.15728
0.413161	1.2106	0.687604
2.56407	3.42422	5.19215
2.57019	2.1296	5.43811
-2.20044	0.552203	3.14791
2.82794	0.47773	4.97685
-1.37743	1.46761	2.1741
-0.950143	1.62559	0.733452
1.0507	0.896148	1.20762
-2.32744	1.54674	4.36003
0.20578	0.905459	0.775659
1.89586	4.54477	3.45905
-0.022839	1.70128	0.631509
-2.63364	1.85152	4.26012
1.83031	2.37604	2.72311
-1.55823	3.49867	1.6969
1.83381	0.532723	2.26199
2.62897	0.820125	4.85945
1.52888	1.69424	2.32657
-2.80109	0.630592	6.06909
0.957269	0.367483	0.505599
-1.3671	1.07795	1.65172
-1.80618	1.35627	3.85555
1.565	1.40984	2.77511
-1.26275	1.15625	1.35226
-2.13846	3.19342	3.18894
-1.9746	3.04984	2.40508
1.06358	1.00741	1.18351
-0.25527	1.08136	0.805568
-1.74822	1.42833	2.16666
-2.52184	1.8578	5.68703
2.62358	1.63377	4.11313
2.98518	3.64974	5.79137
-0.634968	1.58456	1.52648
-1.50784	1.78878	1.62811
-2.74934	0.697047	5.59595
-1.15634	5.10145	2.08314
0.49646	1.11381	0.910121
0.146432	0.734207	0.38399
-0.532242	0.438238	0.429086
-0.82748	1.1967	1.14671
2.86938	0.614493	4.17007
0.00162967	0.750669	1.00096
-2.94682	2.35277	5.73508
1.19547	2.04053	1.43668
0.499397	0.347485	0.28493
-2.05086	4.42307	1.96371
1.25005	1.83199	2.14312
-2.88064	1.98104	7.09756
1.35253	1.0993	1.84261
-2.10336	3.49684	2.07601
2.90734	2.46167	6.22667
0.0684446	0.487741	0.288136
-2.93581	0.530438	6.50267
2.02838	3.14931	3.10127
1.94892	1.29876	2.65418
1.58014	3.40152	2.02031
0.227655	1.27905	1.4057
-1.6893	3.7483	1.88924
0.839929	1.2277	1.23362
2.08788	4.11275	2.83545
-0.0418584	1.31823	1.30361
-2.59711	0.71704	4.06342
2.85158	0.308344	4.179
1.06036	4.38536	2.33262
2.89132	1.9241	5.62916
-1.87804	1.6366	2.30164
-1.77966	0.699228	2.40762
-2.39714	3.86411	5.04501
-1.73723	1.09942	2.19024
-2.34995	2.20609	2.99473
-1.36178	1.00978	1.74987
0.482458	1.55148	1.58995
1.91846	1.66265	1.65729
-2.42197	1.72732	4.23995
-2.05476	1.94767	2.38265
-1.26109	0.295048	1.38172
-0.940002	0.7773	1.37422
2.33515	1.47416	4.25114
-1.63936	1.15465	2.5937
-2.23246	1.66318	3.01651
2.2425	5.73735	4.42888
2.29617	1.30133	3.76466
1.71138	0.972459	2.19813
-0.711941	2.77867	1.76648
2.47694	1.01921	3.64883
-0.36399	0.798478	0.62997
1.74928	4.00782	2.42457
-0.390556	1.19854	0.828771
-0.108663	0.872816	0.800581
2.16172	4.59655	2.6473
-2.99435	1.61945	5.65725
-1.35608	1.19673	1.69428
0.863241	1.1084	1.46997
2.53159	1.52192	3.95625
-2.92471	3.8712	3.74988
-0.214209	1.22792	1.07608
0.0989756	3.08653	1.33696
2.99638	1.0017	5.06003
1.18265	1.81272	1.90276
-2.24195	0.692183	2.97295
0.332092	2.31291	0.663537
-2.07595	4.06385	3.19714
1.35675	0.518971	1.73294
-0.819681	1.87841	1.00606
0.96564	2.38443	1.67669
2.36736	1.56689	3.05098
1.74993	1.31159	2.30705
1.78052	0.537223	2.15542
-1.31666	5.03106	1.23008
0.546276	1.69015	1.11587
-1.87382	5.84087	2.38234
-1.67394	2.99597	2.79919
1.24701	0.971208	1.98554
-0.558787	1.4777	0.715431
2.3313	1.04931	3.60362
-0.0769368	1.70995	1.16615
-2.58613	0.783337	5.04617
-0.511662	0.954197	0.998507
-2.1962	5.10023	3.32205
2.96689	0.804343	4.86822
-2.85732	1.54313	5.22265
0.370254	1.20137	0.968264
-0.813518	1.45177	1.2731
0.641259	0.891021	1.17945
0.234502	1.19151	0.275697
2.50853	1.87555	4.35109
-1.90522	1.04043	2.67053
-2.28198	1.00055	2.96162
2.22216	2.44713	3.0172
2.59053	2.62847	3.69719
-0.869306	0.701846	0.562926
2.73779	1.23242	3.83665
-0.942914	1.11307	1.31739
0.506397	1.08551	0.889042
1.00031	1.74931	2.12279
2.96365	2.15443	5.33223
-1.97809	0.947825	2.39469
-1.23182	2.15112	1.07188
0.277205	1.36197	0.527213
-1.712	0.286135	1.84439
0.480173	0.80474	0.695297
1.66895	1.0008	2.12669
2.27547	1.22514	4.04288
-0.98263	2.17117	1.2747
-1.96467	0.495735	1.93231
1.11427	1.38235	3.15315
1.11918	1.18078	1.9718
-0.372617	1.46957	2.15682
0.561673	1.86289	1.02809
1.79119	3.2117	2.30457
1.39942	2.47615	1.60138
1.03749	2.13088	1.31836
0.971211	1.51088	1.63659
1.34526	1.01202	2.03633
0.64491	1.69566	1.73763
-2.49307	0.534844	4.1638
0.497361	0.391563	0.455936
2.33778	0.891752	3.7101
-2.77436	2.03781	2.55484
-0.605699	0.286595	0.3836
-0.642478	1.24798	0.696204
-1.47566	1.51567	1.04759
0.447114	1.76339	1.08739
-1.97625	0.909094	3.00733
2.49809	0.542599	3.20339
-2.06616	0.438811	3.86996
2.79004	0.761909	5.28989
-2.93026	1.27319	4.41505
-0.0722589	1.07938	0.525628
-2.78268	3.64004	4.16112
2.26295	3.33098	2.75915
1.79248	1.06361	2.82889
-1.64974	1.90501	2.43524
-2.17198	1.79126	3.04072
-1.72788	1.18175	3.09567
-2.53003	0.63794	2.64533
-1.57835	1.13131	3.32151
-2.59135	2.60025	5.81976
2.11511	0.866598	2.86158
2.11834	3.17623	3.55909
0.293916	0.880619	0.94043
2.51933	1.69943	4.76159
-0.898335	1.1036	1.18792
-1.92701	5.01412	2.41603
-1.17413	1.35889	1.13051
-2.25796	4.65971	4.71254
1.93415	1.34943	3.26444
1.56252	1.06812	2.27114
-1.86127	1.21842	3.94222
0.273094	2.23115	1.32476
-1.31618	1.41065	2.2821
-2.21315	0.829673	2.65615
-1.52809	1.32239	2.25854
0.599016	1.47977	1.69127
0.904033	2.59685	2.20496
-1.87884	3.3689	2.06195
1.64287	1.45786	2.38367
0.44945	2.30953	1.35617
-0.424436	0.183183	0.554025
0.87764	0.332943	0.75163
-1.00028	0.464693	0.803248
-1.41707	1.28003	1.98902
2.55787	3.21128	3.99693
2.39521	1.10268	3.71783
-0.148568	1.08587	1.00965
0.623328	1.27956	1.1661
0.941669	0.553433	0.677236
0.933696	0.59394	0.848789
0.16895	1.1071	1.51227
-1.12368	3.23477	3.67796
2.33734	1.3153	3.99262
0.371607	3.58846	1.47082
2.44358	1.1673	3.74058
1.97043	1.86098	2.83817
0.897808	1.77683	2.50712
1.2632	0.868408	1.11793
2.46742	1.36422	4.56203
0.787796	0.399977	0.899096
-0.190089	0.951432	1.47581
-0.346469	1.68365	1.62339
2.87924	1.64457	5.37523
1.50967	0.454086	1.49439
1.02769	0.882839	1.23778
-2.42366	0.268858	3.73733
0.528187	0.927915	2.7335
-1.86667	3.12946	2.66507
-0.661313	1.25322	1.28094
0.343844	1.75512	1.81285
-2.95217	0.796058	6.00162
2.17372	3.1007	3.43524
-0.367831	2.18594	1.47278
0.736114	2.18402	1.86816
-1.78826	0.992166	1.73635
1.20686	1.05572	1.64453
-1.1396	2.22649	1.80004
0.0967075	0.757717	0.811298
-1.06051	0.135856	0.536511
0.867207	1.31751	0.791758
2.10237	3.85754	3.57548
0.846483	1.02919	1.69197
-1.93094	1.04729	3.35587
-1.5021	2.39551	2.41846
0.136453	1.86408	0.934233
-1.37221	1.81601	1.88861
-1.82722	2.52687	2.4612
-2.72006	0.599279	4.27373
-2.37507	1.82337	4.15009
0.388909	0.715093	0.600641
-1.83224	5.15947	1.63794
-0.00952825	1.91261	0.954864
0.851071	1.50506	1.68244
-1.49917	2.29256	2.3749
2.69721	1.12974	4.31198
-1.45993	1.94415	1.33847
-2.0274	2.02267	2.65716
-0.258746	2.32766	2.38863
-0.347045	2.40199	0.504362
2.15019	0.903673	2.98767
-2.71588	3.36323	4.57673
-1.36532	5.63547	2.57162
2.27441	3.39345	3.67081
1.55243	1.44554	2.3547
-2.97667	2.54122	5.20311
0.16739	1.5371	1.22099
-1.53153	1.06863	2.09086
2.92963	1.41624	5.49664
2.90139	1.28139	3.9841
2.56415	1.79235	3.66552
-2.94014	2.34579	4.67529
2.4297	3.09876	4.52187
-1.03993	2.03499	1.26029
0.851466	1.36493	1.88623
-0.304882	1.24505	1.62178
-0.872376	3.41787	1.48544
-1.27834	0.73113	1.20605
-0.433296	1.37624	1.15457
-1.21781	0.542184	0.482643
2.55611	1.74684	3.90925
-0.37777	0.885879	1.09223
2.66782	4.29893	4.35809
-0.771095	0.447665	0.786325
-1.4404	0.937134	2.2815
1.85489	2.12989	1.68877
0.122929	1.37292	0.902666
-2.02301	1.57206	2.89026
2.56801	1.66461	4.29985
2.7726	1.97102	4.75783
1.12925	1.51121	1.98694
2.83107	3.72659	5.07919
1.04485	1.82743	0.547619
0.739258	0.219319	0.426894
1.95555	2.1809	3.52339
-2.59375	0.639769	4.31544
-0.342629	1.97638	1.44356
-0.417337	1.25925	1.00601
0.724907	1.24632	0.975233
-0.916949	0.139542	0.308849
-0.279073	0.903213	0.961407
2.09674	1.18801	3.42139
2.68749	0.987332	4.72727
-0.0952638	0.44768	0.561575
1.23128	1.11197	2.16901
0.283828	0.507261	0.40927
2.20559	1.07165	3.49058
-1.42954	0.189393	0.759066
2.18072	1.96471	3.21039
0.0905228	0.62383	0.289038
-0.26311	1.08806	0.546317
2.71204	1.01198	4.66839
-1.16956	2.08785	1.62263
-2.50549	2.02251	4.10025
1.03139	1.67087	2.34715
-1.42198	2.18174	2.07927
0.850819	1.51806	0.874977
-2.66405	1.46466	7.35575
0.373767	2.57778	1.1519
-1.57717	1.94273	2.25314
-2.54837	3.66589	2.40398
-2.66668	1.44226	4.14612
2.74545	0.922048	3.91263
-1.40759	3.21572	2.81349
0.490911	1.19148	1.2981
-0.0924042	1.33057	1.20087
-0.822598	1.42334	1.4923
0.255542	1.40186	0.942461
0.358081	2.43274	1.43137
2.02351	4.70166	3.10791
-0.682508	1.07882	1.14354
-0.883011	3.44683	1.70306
1.0753	1.66274	2.48571
-0.76936	1.00956	1.50162
0.0661929	0.942183	0.730411
-1.96115	1.74014	2.42503
-1.29693	0.45314	1.29114
-1.79291	3.06564	2.46906
2.04395	1.79983	2.95825
1.78802	0.778666	1.94585
-0.647242	1.35646	1.07876
-0.358248	1.83077	1.23817
-0.536283	0.627644	0.445135
-1.8433	3.21717	3.52366
1.70002	3.20284	2.84862
1.97361	2.21056	3.38979
0.659428	1.02324	1.14131
1.45285	1.21564	2.2517
0.916003	6.06204	2.9924
-2.38449	1.25147	4.11056
0.306425	1.81173	1.37765
-0.918303	1.50225	1.85084
-1.67884	3.71086	2.16801
0.989165	0.918468	0.758522
2.33286	4.92104	4.6995
2.99912	2.34852	5.43948
0.463743	1.26082	0.825819
1.03433	0.76333	1.06507
0.908636	1.15393	1.77262
1.17021	0.724004	0.875722
-1.52257	0.960258	2.13642
-2.04355	0.810338	3.16353
-0.555431	0.68394	0.697866
-0.204644	1.16538	1.08132
1.57982	1.96672	2.3807
0.736351	2.15857	1.53162
0.31365	1.0403	0.265183
-0.00907185	0.919084	1.03115
-1.66159	1.35454	2.74786
-0.763224	0.78176	1.16906
-2.34371	0.401663	3.71092
-2.60502	3.0573	1.80058
-2.92077	2.3402	4.5108
-2.47414	4.21384	3.0622
0.569484	0.844198	1.12197
2.82914	1.88131	5.56138
-2.82792	0.399478	5.002
1.69925	1.00568	2.04179
0.99183	2.47891	0.964479
2.15248	2.86985	3.39643
2.67207	1.81833	5.08524
1.87792	0.52108	2.24086
1.7866	1.57906	3.38095
-2.48245	1.3933	3.80759
-0.846419	1.5486	2.33193
0.699278	0.940288	1.08131
-2.89761	1.37225	5.19164
-0.152376	3.49839	1.1089
-2.95016	2.36288	4.91827
1.44967	1.50617	2.02412
-1.40593	1.75087	0.790783
1.52972	1.14121	2.2599
-0.119615	0.187827	0.257078
-2.35204	0.469548	3.21478
2.51575	1.53517	3.6277
1.18779	2.31927	1.34879
1.34638	1.26297	1.90195
-1.61484	2.41159	3.17198
-2.24648	0.48078	2.54526
2.72688	2.20564	4.30353
-0.922246	1.24264	1.32651
-1.59333	0.611336	1.33636
2.27048	0.782806	3.14507
-0.219956	5.10896	2.33477
0.924928	0.701942	1.06829
-1.40244	1.57688	1.88915
2.81474	1.77738	5.78522
-0.155872	2.16225	1.36225
-0.453878	2.00289	0.55493
-2.61219	2.14014	3.9446
1.24813	2.0773	1.44781
0.246152	1.67687	0.525794
2.79733	2.37315	3.86033
-2.23422	0.319493	3.08701
-0.653705	0.67599	0.721639
-1.47576	1.37197	1.73214
1.00579	1.14277	1.34791
-2.56984	2.012	3.65144
2.95567	1.61609	5.45743
1.28583	2.38702	1.95436
-0.712418	0.372433	0.740558
-0.790036	1.04595	1.46405
-0.117012	1.04902	1.16588
1.18721	0.676031	0.807229
0.548896	2.18953	1.65209
-0.0958657	1.09666	1.19847
-1.82755	1.94894	1.20887
-1.95725	0.81538	2.36344
2.49466	2.12602	4.46983
0.309884	1.66751	1.67679
0.479437	0.784597	0.610463
-0.403142	0.83462	0.623994
1.24875	1.06047	1.40913
1.80955	1.37401	2.69255
-0.53256	0.551565	0.647383
-2.68427	1.91812	4.84944
-1.48553	1.18189	2.06075
1.92972	0.933331	2.3365
0.361221	1.50128	1.19462
2.2877	1.20672	4.37534
-0.709487	0.475278	0.612312
-1.11021	0.365778	1.02955
-2.99147	4.79526	3.9401
-1.91875	0.977865	4.39762
-0.989041	5.1943	4.08295
-2.52328	0.499744	4.56177
0.627591	0.107757	0.395072
2.93829	1.09978	5.54485
-2.65074	0.857617	3.68082
-0.648745	0.994945	0.955948
-0.599503	0.774735	0.454098
-2.58102	4.2694	3.51307
-1.88728	0.929747	2.69194
-0.28293	3.08662	0.805333
2.7334	1.61234	4.88084
0.421064	1.10081	0.992336
-2.40094	0.761688	4.59228
1.45304	2.94008	2.28641
2.14373	0.849326	3.80146
1.84907	3.10802	2.23229
1.91	1.61966	2.68647
1.87052	1.88325	3.88521
-1.66318	0.681156	2.03964
0.564966	1.02073	1.17452
-2.02427	0.670726	2.1019
-1.02982	1.19162	0.936206
-0.496357	3.53474	1.44186
-0.408443	1.18551	0.58549
-0.372713	4.10648	2.50555
1.70107	5.63161	2.77572
0.721108	1.33034	1.63315
0.850676	2.27659	1.33952
1.61196	0.656371	1.99667
-1.75853	1.04763	2.43862
-0.213448	2.2635	1.37479
2.1311	3.29975	3.23549
1.23422	1.34811	1.9645
2.28057	1.57451	2.90034
-0.280667	1.18199	0.865311
1.59528	2.43227	2.30214
-1.40409	5.57591	2.52938
2.20674	1.37931	3.87088
-1.2199	0.782938	1.13702
-0.956404	1.67059	1.98837
1.30599	2.06515	2.22583
1.48655	2.09009	2.31126
-2.68439	1.24559	4.2896
-2.09897	1.08797	2.5876
-1.50173	2.03186	1.80518
2.9992	0.764936	5.87398
1.93467	1.3185	2.16287
1.29028	0.867191	1.9369
2.78062	2.66311	4.31503
1.12317	0.707261	1.07168
1.14987	1.16	1.925
2.38907	3.01001	3.05266
-1.18826	0.738105	1.03617
-2.98945	4.03295	3.743
1.28968	0.873987	0.804944
-2.06332	1.05493	3.29942
-1.27656	0.889531	1.36183
1.93503	2.43668	3.09811
1.66749	1.55229	2.83192
-0.151356	0.702691	0.337402
-2.37398	3.8571	3.06783
-1.21014	3.49327	1.53506
-0.146829	5.16506	1.87803
1.60907	1.38099	2.00893
2.90828	1.40829	4.75801
0.753497	1.18072	0.719059
-2.67983	2.23489	3.84821
-1.67321	1.27417	1.88531
-1.44279	0.885125	2.27469
0.806619	2.54118	1.62894
-2.88945	3.91653	4.47563
0.0393511	0.327032	0.409219
2.97432	4.4874	5.46174
1.61206	1.39505	2.15597
1.61622	0.97243	2.16106
1.47231	0.617105	1.51706
1.10039	0.570495	1.10984
-1.2098	0.862913	1.54258
1.69744	1.65898	1.61335
0.875315	0.719266	1.38039
-1.62658	0.844659	2.30214
2.874	1.41308	5.31617
2.90715	2.42607	5.01532
-0.756527	1.54008	1.44159
1.5191	1.02313	2.20822
1.0882	1.47712	2.74194
0.503462	0.317777	0.348118
-1.91489	1.50414	2.22555
-0.192917	0.537507	0.190473
1.37959	1.68784	1.77206
2.93003	0.968809	5.66377
0.681693	0.869705	1.28633
1.51312	1.22857	2.26866
2.48335	1.67381	4.37028
0.682691	1.46923	1.00805
1.58712	1.53686	2.35052
-0.251627	1.07634	0.888444
-1.24865	1.20493	1.84467
-0.041763	0.389971	0.49242
-2.46624	2.31186	4.27767
2.57998	3.88389	5.25207
-1.13743	1.29482	1.44384
-0.233804	0.456268	0.472091
0.920273	1.56899	1.96327
0.0269673	1.99073	0.974875
-1.30332	1.77958	1.37333
2.90575	1.14032	5.47942
2.08976	1.09177	2.66519
-2.38327	1.23154	4.22156
-0.795667	2.63206	2.42364
-1.83424	1.79785	3.1049
-0.127965	1.70352	1.87797
-1.74722	0.602083	2.82914
-1.12636	1.51603	1.1389
0.125391	0.93545	0.648626
-2.13549	2.47074	2.13056
2.16567	7.76432	5.03236
-0.824098	1.12579	1.20847
2.4858	1.64951	3.82737
-2.81946	4.10484	3.5318
1.6302	2.75399	2.47904
2.18971	0.874402	3.23945
2.90742	1.41531	5.30746
-2.20878	0.483714	3.67938
-0.397506	1.26757	1.25632
1.56185	2.42965	1.77138
0.0813521	2.47944	1.11398
1.92474	2.66514	3.46963
2.90342	1.05217	3.91694
1.53988	1.70327	2.11105
1.45313	2.94413	3.20725
0.407375	1.36743	1.01654
-0.221031	1.79827	0.40573
2.01014	1.32843	3.2429
-1.60274	2.09013	1.24452
2.16871	3.19879	4.2902
2.02412	2.37267	3.10648
1.42313	0.653112	1.65501
1.17531	2.02933	1.53517
-2.95151	2.1417	4.97628
2.94252	0.902326	4.86626
-0.648526	1.45349	1.96049
-0.721057	0.700096	0.726514
2.93024	2.02577	6.01765
-1.54867	3.46858	3.14333
2.71879	1.02729	4.86456
-0.688851	1.02473	0.973349
-2.41089	1.15658	3.69848
0.138436	0.910675	0.835206
1.23738	2.21718	1.99569
0.65432	1.33515	1.08548
2.71302	6.22247	5.12405
-0.69768	1.19059	2.14101
-0.347973	1.43778	1.34613
-1.52441	1.36645	2.27118
0.467042	0.513813	0.402634
2.63788	2.46288	4.58069
-0.926312	2.10898	1.90056
-2.31025	2.41431	2.81562
-0.803273	4.14531	1.88186
2.2992	2.55823	4.09933
2.40104	3.30652	4.2714
-2.26823	3.0993	2.2397
1.58718	5.08061	2.47464
-2.15015	0.795776	2.68229
2.30654	3.02535	4.21137
-0.148775	3.10064	1.26205
2.3926	1.27452	3.07893
-2.55302	1.72137	4.59789
-2.54162	3.62668	4.15943
2.61201	1.92199	4.38787
1.63405	1.62563	2.31785
-2.12678	2.00385	2.69441
2.34296	3.31752	3.77907
2.12271	4.81664	4.07622
0.226706	0.866032	0.712247
-2.00963	1.73347	2.29749
-0.465382	1.61463	1.27256
0.301589	0.555907	0.439686
-1.74265	0.956943	2.51723
2.15076	1.68134	3.52514
2.00131	0.449839	2.85802
-2.86017	2.265	5.76667
-2.88211	0.928205	4.81472
-0.378956	1.18492	1.08153
2.54523	3.55924	3.73681
1.60872	0.828756	1.81855
2.7508	1.08739	4.31692
-1.29623	0.671186	1.97883
2.80898	5.72822	5.08331
0.189042	2.33086	1.2603
0.66609	0.632895	0.592821
-1.6266	3.57894	3.97459
-0.231722	1.20002	1.27647
1.53736	2.28994	1.90171
-0.893407	1.17644	1.96136
-2.582	1.23395	3.7737
2.02652	1.52683	3.39141
-2.79963	6.25592	2.81808
-2.42225	1.483	3.69191
0.822604	3.10507	1.53242
1.01101	0.463773	0.774369
0.299058	0.671053	0.42808
-2.53344	1.1532	3.86263
1.66112	2.83092	2.36911
0.589243	1.81864	1.44139
1.02285	3.50168	2.22413
-2.98259	3.53858	4.54034
-2.47262	1.79342	3.75652
1.32557	1.29785	2.03383
1.06665	4.41686	0.968214
-1.80988	1.19358	2.54189
0.0292315	0.46389	0.520941
-1.12557	1.23251	2.01586
0.749418	1.07115	1.15255
1.78493	1.28988	2.59945
-1.87179	2.06625	2.86816
0.895832	2.11523	1.32434
-0.393675	1.22842	1.17393
-1.84347	1.29298	3.41586
-0.620842	1.47672	1.57951
-2.37463	0.947754	4.13537
0.945975	0.772588	1.12577
2.98918	2.03772	5.27154
1.39959	1.13777	2.30702
2.11193	1.44562	3.44197
-1.6454	1.35548	2.78684
-2.36287	1.83566	3.13078
-2.98712	2.02156	5.61594
1.37755	2.58858	2.11223
1.93884	1.07776	2.67781
-1.86547	3.12782	1.84097
-0.130295	0.371894	0.734201
0.51016	1.70145	2.7106
2.74913	2.73795	6.30932
2.48366	1.79274	4.53642
-2.90557	4.5343	4.69222
-2.70465	0.844653	4.70343
2.75341	2.07163	4.22529
-2.6514	0.588754	5.07988
0.492012	2.86577	0.762131
-2.52435	1.28496	5.35838
1.00123	1.85479	2.43659
-1.89474	0.660553	2.96032
-2.7951	3.09253	4.73258
-1.32701	2.44127	1.78737
0.188052	0.713791	0.555339
0.210003	1.04976	1.40807
1.58125	1.71749	2.23589
-2.63712	4.96915	3.5116
-2.9509	0.794378	7.14125
1.28524	1.72481	1.61796
2.72544	3.69469	4.97787
-1.84375	2.81207	2.22884
-2.10056	2.71186	5.29822
-0.94227	1.42314	2.28911
1.2134	1.46279	1.89444
1.57079	0.594074	1.71913
2.62014	1.48064	4.44052
1.81155	1.79333	2.29644
-2.83345	1.92407	5.73811
-1.76174	2.23751	2.24769
-0.86682	0.390299	0.249478
2.68147	1.97906	5.88132
0.63366	1.59606	0.864847
2.9779	1.08608	4.85189
-1.09427	0.404655	1.11475
2.5283	0.783932	4.1882
1.19181	1.03642	1.57848
2.32239	1.89449	3.03968
2.53575	1.46305	3.97894
-0.281851	0.337474	0.138994
2.23172	0.690361	2.5682
2.89943	2.94111	7.8952
1.0027	0.781865	1.34017
-1.44573	2.72289	1.66554
-1.38406	2.67272	0.768558
1.51438	1.68326	2.61302
-1.0281	0.162678	0.654969
-0.53372	0.811597	1.56855
0.159132	0.758304	0.675426
2.47011	1.30573	4.55014
1.26793	1.67818	1.19634
-1.25408	2.60117	2.1653
-2.19794	1.18277	3.00203
-1.2612	1.09394	2.09985
-0.998876	2.33446	2.37172
1.39572	1.39184	1.96624
-0.448528	0.856722	0.552916
2.98762	2.0148	5.81744
-2.79304	6.87264	2.3073
-0.874491	0.716876	0.781938
-2.48441	1.69453	3.80471
-0.859661	1.45174	1.53311
-0.397716	1.25007	1.37508
2.34688	2.29884	3.33311
-0.447827	4.76394	1.93629
-2.84698	5.56026	3.76128
2.73113	0.811977	3.3075
-2.12846	3.05503	2.64474
1.64226	1.1032	1.81863
-1.79839	2.48109	2.98002
2.54	1.13789	4.02895
-1.64073	1.8124	2.39205
2.13099	1.94978	3.25079
-0.512655	1.02752	0.634448
-0.317141	0.809155	0.846487
0.775244	0.684557	1.09139
-0.0754732	1.79886	1.17658
-0.97954	2.32387	1.55031
-1.54437	1.74451	1.99333
-1.40259	2.14126	2.32176
1.2214	2.17032	3.45964
-2.34751	5.55363	4.40272
0.369395	4.17091	1.46383
-0.722941	2.20754	1.53798
-0.88127	0.755505	1.19126
1.29295	2.36719	1.61519
0.0193662	3.4257	0.718651
-2.53684	1.81744	3.67908
2.4574	1.17074	3.62833
2.38812	1.12944	3.71322
-0.447862	0.300899	0.0763714
-2.91746	1.45259	5.07369
-2.63849	1.37522	4.70816
-0.0504175	2.11453	0.192122
-2.51143	5.27209	3.5982
-0.34064	0.711439	0.798014
-1.86151	0.683565	1.7677
1.81483	2.35825	3.12547
-0.794557	1.17263	1.34137
-0.729069	0.779539	1.16961
-2.85039	4.66702	4.33638
0.922584	0.172828	0.638132
1.64079	2.15893	2.53096
-1.41914	2.36291	1.84479
0.700777	1.03899	1.2447
0.881372	1.55009	2.3176
0.777992	0.800477	0.976861
1.18984	0.452506	1.29105
1.70993	0.751786	2.26674
1.5483	1.52602	2.58219
0.444195	0.466447	0.292225
2.63325	2.55987	3.95988
1.68276	1.68063	1.92334
2.34515	4.2098	4.2098
0.0469555	2.3116	0.935066
1.20286	0.467041	1.43382
2.17848	5.03804	4.26755
0.238645	0.488787	0.332586
2.24418	1.65223	3.7
1.35141	0.770948	1.71267
1.52269	3.02068	1.40384
2.56406	6.00504	4.52645
-1.01821	5.08101	1.73409
0.567997	1.0003	0.777684
-1.36404	0.785552	1.70018
0.175103	0.80343	1.44009
-0.338107	0.368182	0.289038
-0.255462	0.422952	0.645009
-1.74854	0.643861	2.47492
0.753004	0.683491	0.675027
1.77347	0.7046	2.64388
-1.38805	2.81707	1.62546
-2.25644	2.36967	3.88064
-1.46784	1.89346	2.84478
1.53138	1.23914	1.57415
-2.61957	0.567509	4.35461
0.706809	0.751523	1.14637
1.91885	2.15672	2.06806
1.80993	3.47556	4.28748
2.92522	2.8144	4.20681
1.73992	1.07949	2.45147
-2.19099	1.32196	4.50381
-0.917269	1.61216	0.437958
-1.69811	1.45769	2.47055
-0.741718	1.27386	0.479553
0.821492	1.00253	1.05244
-1.261	1.50989	0.603603
-2.22739	2.53916	2.91878
1.28522	2.90388	1.81307
-2.29683	1.82824	2.38271
2.68742	3.92696	4.9976
0.711463	1.03807	1.48588
1.58644	3.88352	8.20803
1.94569	1.96067	4.15296
0.858069	1.45462	2.04476
1.21199	1.77381	2.87048
1.74209	0.681026	1.74659
-0.275449	0.836256	0.866457
-2.98347	0.204305	6.05956
2.80193	3.33694	4.93837
-1.54367	1.25721	2.59158
-2.10186	1.71676	2.82155
2.51528	0.704821	4.22277
0.247425	1.53746	0.728251
-1.34604	1.58468	1.30307
2.59059	2.8106	6.75092
2.13218	2.44513	4.0584
-0.265129	3.22203	0.872874
2.7371	3.01256	5.20205
-2.44067	1.82261	9.73621
2.62565	1.5528	4.45003
-0.237811	0.920083	0.972079
-0.231394	1.2947	1.23049
-0.280073	0.703716	0.414791
-0.416999	0.772197	0.920666
0.22427	1.41614	1.38864
2.97096	5.49437	4.94218
-2.91312	0.983768	4.80931
0.000419146	3.05455	1.68476

## Sheet: fig3d_plot
latent_values	autocorr_x	autocorr_y
-0.744489	-0.247024	-0.193302
-2.04402	-0.349099	-0.386949
-2.03037	-0.130507	-0.0881524
-0.0259057	-0.180954	-0.276646
1.03627	-0.133255	-0.129717
-1.07567	-0.275142	-0.225716
-0.147831	-0.177441	-0.00464396
-0.909856	-0.0870325	-0.0301979
2.48869	-0.238586	-0.234468
1.22046	-0.368185	-0.301238
0.750918	-0.406197	-0.212585
1.38192	-0.374039	-0.26185
-1.39226	-0.298459	-0.266877
2.57876	-0.106458	-0.199174
-1.80307	-0.115359	-0.112468
-2.17149	-0.162532	-0.144064
2.436	-0.23186	-0.235517
-1.44053	-0.148708	-0.153442
2.09018	-0.238972	-0.216681
-1.21405	-0.232944	-0.230466
-1.23316	-0.0478834	-0.0191681
2.74667	-0.0707038	-0.0787949
2.7918	-0.272147	-0.256876
2.77075	-0.179786	-0.0776396
-2.17679	-0.134163	-0.0995243
0.430156	-0.1829	-0.112678
-2.78131	-0.281945	-0.321181
1.11879	-0.317305	-0.2967
1.02674	-0.147377	-0.119563
2.95395	-0.157514	-0.123389
2.26692	-0.180797	-0.107672
-1.69089	-0.0442762	-0.100685
-0.337214	-0.3716	-0.361788
-1.45625	-0.216692	-0.165413
-2.71353	-0.461291	-0.421557
-0.705191	-0.157197	-0.0634748
-2.35378	-0.0572339	-0.0301606
1.58936	-0.0578599	-0.0790181
-0.663446	-0.112928	-0.116718
-2.81256	-0.466281	-0.426518
-1.3758	-0.186842	-0.276929
-1.00354	-0.185124	-0.237842
-0.280856	-0.173378	-0.121066
1.08717	-0.40799	-0.412555
1.72732	-0.0854991	-0.110711
2.91484	-0.151501	-0.131073
2.12536	-0.294956	-0.24216
-0.254316	-0.242296	-0.109873
-2.36706	-0.263952	-0.243993
0.983974	-0.155414	-0.150517
-0.465704	-0.18772	-0.11527
-0.566435	-0.131294	-0.112627
-0.973505	-0.147727	-0.151804
-1.98689	-0.161151	-0.153834
-2.46724	-0.359909	-0.333885
1.91334	-0.113147	-0.0670078
-1.89021	-0.337774	-0.303785
1.19902	-0.171185	0.105575
1.36057	-0.352828	-0.281391
-1.15591	-0.15059	-0.102318
0.33737	-0.109794	-0.0897855
1.26812	-0.134984	-0.0818014
-2.19333	-0.284221	-0.223614
-1.98388	-0.219277	-0.296749
1.30535	-0.125615	-0.0614903
-1.32081	-0.100733	-0.0278768
-2.35684	-0.172558	-0.0887271
0.121458	-0.138444	-0.126769
1.83817	-0.437132	-0.366134
-1.16302	-0.184627	-0.188933
-1.43681	-0.209144	-0.163035
-1.75339	-0.195569	-0.221834
-0.139878	-0.219703	-0.203534
0.436567	-0.0915851	0.0070217
-2.19261	-0.159495	-0.141272
1.8086	-0.223785	-0.250078
0.180443	-0.217768	-0.168208
0.37657	-0.241873	-0.162845
-2.29465	-0.186261	-0.0340989
0.739472	-0.244094	-0.201835
1.06992	-0.112219	-0.0740221
-0.57711	-0.477747	-0.458528
0.59528	-0.148812	-0.163198
-1.59949	-0.0898187	-0.0216034
0.835691	0.0108296	0.0619598
0.198119	-0.367586	-0.366848
0.496802	-0.347547	-0.318669
-1.48979	-0.312609	-0.333877
1.73463	-0.255271	-0.26386
1.95577	-0.191599	-0.0843324
-2.37149	-0.406086	-0.368572
2.20576	-0.1374	-0.0873491
1.65536	-0.263478	-0.249795
0.319453	-0.292546	-0.206923
-2.6694	-0.438815	-0.394699
0.139605	-0.0743146	-0.1058
-0.188486	-0.496796	-0.442496
-1.65923	-0.368903	-0.421254
2.00121	-0.170645	-0.205825
-1.07676	0.0626268	-0.0788388
0.481528	-0.173313	0.0194504
-0.296658	-0.207076	-0.125101
2.27082	-0.0361592	-0.0584022
0.00580849	-0.0473401	-0.0888668
-1.33201	-0.371883	-0.320968
1.33287	-0.0907884	-0.107621
1.60437	-0.255518	-0.282363
2.60791	-0.456987	-0.456348
1.47731	-0.0828521	-0.114027
-2.70246	-0.215734	-0.123611
1.97447	-0.391068	-0.403537
-0.106053	-0.203466	-0.164847
-2.12273	-0.247818	-0.269006
2.87085	-0.305425	-0.282856
0.900238	-0.101921	-0.158869
2.35382	-0.20171	-0.221481
-1.934	-0.245586	-0.148455
1.65861	-0.26811	-0.289785
0.579054	-0.0611556	-0.0438024
-0.682045	-0.127141	-0.0662722
-1.71796	-0.235916	-0.154298
-0.955512	-0.282345	-0.213665
0.20453	-0.0805349	-0.181453
1.39822	-0.268389	-0.252743
-0.384333	-0.272149	-0.255734
-0.644775	-0.00450917	-0.056662
-2.94863	-0.35815	-0.418811
2.69582	-0.391065	-0.410374
1.62433	-0.0751471	-0.0630854
2.97534	-0.284828	-0.304761
2.522	-0.458184	-0.417833
2.17791	-0.3437	-0.233329
-2.6515	-0.27303	-0.26781
0.693667	-0.32451	-0.33308
-1.64787	-0.151465	-0.217717
2.28926	-0.0623388	-0.0950595
1.91861	-0.293827	-0.296561
-1.97763	-0.0469109	-0.00732715
1.71882	-0.0739169	-0.0591306
2.9215	-0.217006	-0.199499
-0.854924	-0.0874449	-0.169583
-0.808537	-0.328996	-0.334681
-2.84921	-0.19845	-0.0680137
1.36213	-0.0210139	-0.152144
1.96139	-0.246408	-0.201774
-2.72031	-0.277695	-0.216718
2.67171	0.0674584	-0.034021
-2.55919	-0.0393072	-0.0704672
0.413161	-0.218497	-0.209298
2.56407	-0.325209	-0.293777
2.57019	-0.152032	-0.164804
-2.20044	-0.251022	-0.199252
2.82794	-0.126269	-0.0387388
-1.37743	-0.382713	-0.380634
-0.950143	-0.0863686	-0.250137
1.0507	-0.209618	-0.113943
-2.32744	-0.132229	-0.123452
0.20578	-0.121603	-0.0710524
1.89586	-0.304696	-0.23215
-0.022839	-0.211691	-0.135387
-2.63364	-0.130527	-0.00226882
1.83031	-0.416347	-0.340142
-1.55823	0.042129	-0.0410039
1.83381	-0.502625	-0.480581
2.62897	0.00786537	-0.000300549
1.52888	-0.192879	-0.224225
-2.80109	-0.333614	-0.284324
0.957269	-0.255031	-0.218436
-1.3671	-0.186212	-0.122417
-1.80618	-0.312759	-0.320881
1.565	-0.354488	-0.388847
-1.26275	-0.30827	-0.264301
-2.13846	-0.350576	-0.28977
-1.9746	-0.277969	-0.187964
1.06358	-0.328331	-0.399474
-0.25527	-0.109916	-0.148437
-1.74822	-0.0816759	-0.0953253
-2.52184	-0.237326	-0.134217
2.62358	-0.0473608	-0.138395
2.98518	-0.168449	-0.0764658
-0.634968	-0.173619	-0.119077
-1.50784	-0.245754	-0.356308
-2.74934	-0.281145	-0.155551
-1.15634	-0.230235	-0.140979
0.49646	-0.232198	-0.237684
0.146432	-0.216391	-0.181464
-0.532242	-0.444949	-0.270378
-0.82748	-0.219243	-0.16826
2.86938	-0.186393	-0.167531
0.00162967	-0.353921	-0.370774
-2.94682	-0.405519	-0.406813
1.19547	-0.443274	-0.325336
0.499397	-0.0890748	-0.170625
-2.05086	-0.365766	-0.366246
1.25005	-0.115116	-0.127416
-2.88064	-0.419586	-0.347253
1.35253	-0.390748	-0.367551
-2.10336	-0.312909	-0.2904
2.90734	-0.0383487	-0.0227587
0.0684446	-0.109252	-0.105452
-2.93581	-0.252537	-0.212649
2.02838	-0.163225	-0.134121
1.94892	-0.14704	-0.165366
1.58014	-0.253609	-0.236003
0.227655	-0.196999	-0.156059
-1.6893	-0.270405	-0.24649
0.839929	-0.132974	-0.0726214
2.08788	-0.255979	-0.262623
-0.0418584	-0.145731	-0.117107
-2.59711	-0.448418	-0.193394
2.85158	-0.232235	-0.140268
1.06036	-0.257569	-0.208779
2.89132	-0.0762577	-0.0676571
-1.87804	-0.43399	-0.266315
-1.77966	-0.263464	-0.19668
-2.39714	-0.475472	-0.348217
-1.73723	-0.136343	-0.123384
-2.34995	-0.0455366	-0.0911057
-1.36178	-0.192533	-0.231831
0.482458	-0.333663	-0.296994
1.91846	-0.174824	-0.0778135
-2.42197	-0.0768589	-0.140189
-2.05476	-0.284298	-0.252735
-1.26109	-0.43681	-0.411136
-0.940002	-0.399416	-0.422208
2.33515	-0.142571	-0.108314
-1.63936	-0.178234	-0.11992
-2.23246	-0.0323947	-0.0226905
2.2425	-0.0942105	-0.0476888
2.29617	-0.181127	-0.171553
1.71138	-0.305865	-0.170201
-0.711941	-0.0695144	-0.0600315
2.47694	-0.165828	-0.183176
-0.36399	-0.180569	-0.226411
1.74928	-0.229046	-0.176004
-0.390556	-0.0523261	0.000366822
-0.108663	-0.117566	-0.0871144
2.16172	-0.343535	-0.334532
-2.99435	-0.246563	-0.192053
-1.35608	-0.151607	-0.183258
0.863241	-0.327922	-0.302004
2.53159	-0.0730557	-0.0572997
-2.92471	-0.178827	-0.15283
-0.214209	-0.264803	-0.185502
0.0989756	-0.335825	-0.197543
2.99638	-0.161513	-0.149068
1.18265	0.000106127	0.00799646
-2.24195	-0.354229	-0.245563
0.332092	-0.276101	-0.250592
-2.07595	-0.208938	-0.214432
1.35675	-0.433136	-0.400064
-0.819681	-0.0358489	-0.106428
0.96564	-0.104132	-0.0706282
2.36736	-0.201065	-0.08049
1.74993	-0.233385	-0.123989
1.78052	-0.265236	-0.233809
-1.31666	-0.389764	-0.336398
0.546276	-0.235867	-0.306001
-1.87382	-0.230254	-0.233668
-1.67394	-0.26288	-0.270333
1.24701	-0.293944	-0.27228
-0.558787	-0.361555	-0.392618
2.3313	-0.227472	-0.202477
-0.0769368	-0.278134	-0.201297
-2.58613	-0.268291	-0.311274
-0.511662	-0.10214	-0.0622495
-2.1962	-0.220931	-0.157178
2.96689	-0.206062	-0.112208
-2.85732	-0.236265	-0.124572
0.370254	-0.194477	-0.14984
-0.813518	-0.180369	-0.194696
0.641259	-0.0761982	-0.116652
0.234502	-0.0678861	-0.187991
2.50853	-0.358132	-0.299161
-1.90522	-0.201826	-0.132459
-2.28198	-0.193708	-0.156794
2.22216	-0.234158	-0.0417393
2.59053	-0.101936	-0.0844409
-0.869306	-0.183146	-0.161669
2.73779	-0.0599545	-0.0235216
-0.942914	-0.318447	-0.254646
0.506397	-0.206298	-0.0899142
1.00031	-0.485038	-0.375922
2.96365	-0.0386976	-0.0623522
-1.97809	-0.0974407	-0.10244
-1.23182	-0.176596	-0.144956
0.277205	-0.324137	-0.18522
-1.712	-0.0170782	-0.0155958
0.480173	-0.24251	-0.176184
1.66895	-0.171606	-0.115825
2.27547	-0.344275	-0.32673
-0.98263	-0.35553	-0.267195
-1.96467	-0.359114	-0.403124
1.11427	-0.352122	-0.389213
1.11918	-0.199539	-0.210558
-0.372617	-0.383947	-0.416763
0.561673	-0.175768	-0.105913
1.79119	-0.115205	-0.160484
1.39942	-0.312168	-0.267947
1.03749	-0.398737	-0.351909
0.971211	-0.332913	-0.322734
1.34526	-0.123151	-0.197235
0.64491	-0.20657	-0.180134
-2.49307	-0.39898	-0.372046
0.497361	-0.154768	-0.0594221
2.33778	-0.426799	-0.417675
-2.77436	0.0557784	-0.0525622
-0.605699	-0.223403	-0.196993
-0.642478	-0.2271	-0.069898
-1.47566	-0.320712	-0.273482
0.447114	-0.122076	-0.0777737
-1.97625	-0.306954	-0.290545
2.49809	-0.098124	-0.0263694
-2.06616	-0.148043	-0.118021
2.79004	-0.321954	-0.338964
-2.93026	-0.236392	-0.173954
-0.0722589	-0.443502	-0.398905
-2.78268	-0.503493	-0.470674
2.26295	-0.353316	-0.328795
1.79248	-0.168719	-0.146666
-1.64974	-0.102996	-0.121694
-2.17198	-0.033429	-0.0431986
-1.72788	-0.105841	-0.115672
-2.53003	-0.215686	-0.297042
-1.57835	-0.188042	-0.10984
-2.59135	-0.251938	-0.150667
2.11511	-0.211511	-0.164395
2.11834	-0.00857739	-0.0573185
0.293916	-0.180141	-0.190461
2.51933	-0.117025	-0.0680337
-0.898335	-0.123978	-0.118082
-1.92701	-0.0896628	-0.0618815
-1.17413	-0.307738	-0.326256
-2.25796	-0.448623	-0.467335
1.93415	-0.136043	-0.103525
1.56252	-0.105196	-0.109283
-1.86127	-0.153614	-0.14157
0.273094	-0.279882	-0.316798
-1.31618	-0.0214972	-0.111999
-2.21315	-0.0450383	-0.0887166
-1.52809	-0.123921	-0.113203
0.599016	-0.0919572	-0.062203
0.904033	-0.232467	-0.29271
-1.87884	0.0102327	-0.146507
1.64287	-0.503245	-0.482636
0.44945	-0.3126	-0.409697
-0.424436	-0.136211	-0.0703001
0.87764	-0.417567	-0.421483
-1.00028	-0.16771	-0.234337
-1.41707	-0.439242	-0.343585
2.55787	-0.129558	-0.0556716
2.39521	-0.0184053	-0.0649408
-0.148568	-0.189608	-0.11998
0.623328	-0.10457	-0.0722591
0.941669	-0.157398	-0.0647387
0.933696	-0.246247	-0.204267
0.16895	-0.187729	-0.159582
-1.12368	-0.405401	-0.17656
2.33734	-0.00228981	-0.0758203
0.371607	-0.158432	-0.193875
2.44358	-0.19962	-0.188576
1.97043	-0.15335	-0.137936
0.897808	-0.352295	-0.290288
1.2632	-0.306165	-0.26187
2.46742	-0.269016	-0.244361
0.787796	-0.180487	-0.198366
-0.190089	-0.228533	-0.151724
-0.346469	-0.251786	-0.119002
2.87924	-0.171786	-0.203837
1.50967	-0.393224	-0.241369
1.02769	-0.0820143	-0.200005
-2.42366	-0.035544	-0.0968601
0.528187	-0.257629	-0.280584
-1.86667	-0.226922	-0.169507
-0.661313	-0.166669	0.019555
0.343844	-0.393724	-0.37744
-2.95217	-0.470775	-0.497748
2.17372	-0.0168082	-0.0200189
-0.367831	-0.212795	-0.261563
0.736114	-0.339541	-0.237524
-1.78826	-0.473304	-0.469985
1.20686	-0.252711	-0.223533
-1.1396	-0.260603	-0.203081
0.0967075	-0.111707	-0.0633177
-1.06051	-0.0845119	-0.00635161
0.867207	0.0868655	-0.00363018
2.10237	-0.298377	-0.195531
0.846483	-0.383638	-0.2401
-1.93094	-0.256798	-0.270609
-1.5021	-0.0851319	-0.0095762
0.136453	-0.330668	-0.315603
-1.37221	-0.10186	-0.106369
-1.82722	-0.263358	-0.254981
-2.72006	-0.429473	-0.398819
-2.37507	-0.193333	-0.159897
0.388909	-0.0906867	-0.154874
-1.83224	-0.218021	-0.258531
-0.00952825	-0.328859	-0.315667
0.851071	-0.158656	-0.102626
-1.49917	-0.0623299	-0.133789
2.69721	-0.481872	-0.4958
-1.45993	-0.0527493	-0.128484
-2.0274	-0.0219241	-0.0553068
-0.258746	-0.490428	-0.503824
-0.347045	-0.131192	-0.205206
2.15019	-0.0427071	-0.0437352
-2.71588	-0.211202	-0.153404
-1.36532	-0.313326	-0.35508
2.27441	-0.158253	-0.0433864
1.55243	-0.176652	-0.158931
-2.97667	-0.0404653	-0.0740299
0.16739	-0.268878	-0.233587
-1.53153	-0.505423	-0.474077
2.92963	-0.219624	-0.1357
2.90139	-0.464935	-0.460998
2.56415	-0.446103	-0.356457
-2.94014	-0.189077	-0.194593
2.4297	-0.361042	-0.101497
-1.03993	-0.27015	-0.199366
0.851466	-0.0923742	-0.116272
-0.304882	-0.465299	-0.370738
-0.872376	-0.113715	-0.050231
-1.27834	-0.39561	-0.277904
-0.433296	-0.161544	-0.134096
-1.21781	-0.332183	-0.258037
2.55611	-0.101749	-0.186987
-0.37777	0.00353306	-0.0208478
2.66782	-0.171772	-0.236766
-0.771095	-0.0178469	-0.073086
-1.4404	-0.0132715	-0.0227523
1.85489	-0.445327	-0.296646
0.122929	-0.40435	-0.217189
-2.02301	-0.302738	-0.226853
2.56801	-0.444632	-0.433847
2.7726	-0.219571	-0.168541
1.12925	-0.0137099	-0.069163
2.83107	-0.363025	-0.152925
1.04485	-0.122438	-0.16442
0.739258	-0.245647	-0.219576
1.95555	-0.327081	-0.312895
-2.59375	0.0396022	-0.0289887
-0.342629	-0.178082	-0.154559
-0.417337	-0.273826	-0.278563
0.724907	-0.104481	-0.0615409
-0.916949	-0.228345	-0.217791
-0.279073	-0.0889596	-0.048303
2.09674	-0.405817	-0.378643
2.68749	-0.382563	-0.388458
-0.0952638	-0.286836	-0.310414
1.23128	-0.225769	-0.168226
0.283828	0.0730482	0.0246107
2.20559	-0.18803	-0.13164
-1.42954	0.0983869	-0.113969
2.18072	-0.180369	-0.0647458
0.0905228	-0.185635	-0.079833
-0.26311	-0.189485	-0.143692
2.71204	-0.331523	-0.238641
-1.16956	-0.0662489	-0.0451997
-2.50549	-0.439955	-0.455385
1.03139	-0.247303	-0.236845
-1.42198	-0.222595	-0.164625
0.850819	-0.234774	-0.244163
-2.66405	-0.432097	-0.435087
0.373767	-0.248609	-0.27052
-1.57717	-0.340266	-0.325434
-2.54837	-0.313918	-0.141935
-2.66668	-0.243651	-0.173557
2.74545	-0.413292	-0.399448
-1.40759	-0.279046	-0.248704
0.490911	-0.175725	-0.13431
-0.0924042	-0.1859	-0.214188
-0.822598	-0.177694	-0.186267
0.255542	-0.272821	-0.24952
0.358081	-0.312676	-0.30918
2.02351	-0.306577	-0.208466
-0.682508	-0.495405	-0.468872
-0.883011	-0.268978	-0.296377
1.0753	-0.183498	-0.198621
-0.76936	-0.100149	-0.173464
0.0661929	-0.138382	-0.0689299
-1.96115	-0.0814568	-0.196835
-1.29693	-0.286006	-0.192702
-1.79291	-0.281575	-0.0986218
2.04395	-0.240429	-0.221184
1.78802	-0.22348	-0.246436
-0.647242	-0.186755	-0.145361
-0.358248	-0.35045	-0.426931
-0.536283	-0.296939	-0.0997051
-1.8433	-0.410281	-0.328784
1.70002	-0.123884	-0.0710611
1.97361	-0.178985	-0.0631923
0.659428	-0.0890189	-0.112271
1.45285	-0.0907189	-0.0318043
0.916003	-0.231424	-0.192604
-2.38449	-0.218357	-0.217214
0.306425	-0.315254	-0.277308
-0.918303	-0.298625	-0.153864
-1.67884	-0.214217	-0.243507
0.989165	-0.256918	-0.217651
2.33286	-0.36532	-0.399312
2.99912	-0.13271	-0.0675916
0.463743	-0.168165	-0.184368
1.03433	-0.12888	-0.182474
0.908636	-0.375799	-0.412324
1.17021	0.0448968	-0.027876
-1.52257	-0.179078	-0.191843
-2.04355	-0.191137	-0.121913
-0.555431	-0.430292	-0.361002
-0.204644	-0.110631	-0.155893
1.57982	-0.230056	-0.155695
0.736351	-0.389824	-0.389502
0.31365	-0.105516	-0.211929
-0.00907185	0.0782531	-0.109951
-1.66159	-0.242377	-0.198859
-0.763224	-0.356192	-0.297262
-2.34371	-0.405568	-0.383888
-2.60502	-0.137918	-0.0499007
-2.92077	-0.164679	-0.106077
-2.47414	-0.314293	-0.33606
0.569484	-0.291093	-0.344086
2.82914	-0.0511026	0.00870341
-2.82792	-0.238042	-0.128907
1.69925	-0.128206	-0.168988
0.99183	-0.259051	-0.265951
2.15248	-0.209491	-0.121078
2.67207	-0.239025	-0.188715
1.87792	-0.322751	-0.363037
1.7866	-0.176609	-0.1631
-2.48245	-0.240597	-0.200619
-0.846419	-0.260656	-0.189847
0.699278	-0.0306613	-0.0221349
-2.89761	-0.178443	-0.123146
-0.152376	-0.280372	-0.107279
-2.95016	-0.101641	-0.059669
1.44967	-0.456259	-0.394239
-1.40593	-0.14961	-0.0585964
1.52972	-0.144726	-0.229454
-0.119615	-0.483094	-0.465032
-2.35204	-0.283044	-0.240643
2.51575	-0.333513	-0.386881
1.18779	-0.15919	-0.114142
1.34638	-0.361145	-0.258321
-1.61484	-0.309614	-0.311617
-2.24648	-0.23662	-0.211926
2.72688	-0.0946109	-0.150028
-0.922246	-0.15389	-0.128336
-1.59333	-0.239201	-0.198658
2.27048	-0.0520018	-0.0812965
-0.219956	-0.333619	-0.241944
0.924928	-0.362737	-0.281104
-1.40244	-0.193036	-0.136071
2.81474	-0.0826875	-0.0997127
-0.155872	-0.395842	-0.325032
-0.453878	-0.0978015	-0.107272
-2.61219	-0.25996	-0.188689
1.24813	-0.375925	-0.362277
0.246152	-0.112845	-0.108674
2.79733	-0.125768	-0.108372
-2.23422	-0.222915	-0.228577
-0.653705	-0.355775	-0.313231
-1.47576	-0.183128	-0.289583
1.00579	-0.137975	-0.175392
-2.56984	-0.0832627	-0.0438657
2.95567	-0.302297	-0.345178
1.28583	-0.406905	-0.40331
-0.712418	-0.215793	-0.269548
-0.790036	-0.329076	-0.249081
-0.117012	-0.0938535	-0.122513
1.18721	-0.493064	-0.395362
0.548896	-0.368983	-0.418977
-0.0958657	-0.423278	-0.303732
-1.82755	-0.174005	-0.248074
-1.95725	-0.334735	-0.268278
2.49466	-0.30584	-0.318008
0.309884	-0.249842	-0.221474
0.479437	-0.0942845	-0.136189
-0.403142	-0.33496	-0.299726
1.24875	-0.425643	-0.433549
1.80955	-0.0765992	-0.101585
-0.53256	-0.505607	-0.447237
-2.68427	-0.324235	-0.30956
-1.48553	-0.410587	-0.379594
1.92972	-0.14626	-0.130583
0.361221	-0.374846	-0.31413
2.2877	-0.125211	-0.0231053
-0.709487	-0.282719	-0.269114
-1.11021	-0.233134	-0.220455
-2.99147	-0.10444	-0.125328
-1.91875	-0.167648	-0.217221
-0.989041	-0.193354	-0.135261
-2.52328	-0.334721	-0.270889
0.627591	-0.430791	-0.359752
2.93829	-0.213286	-0.174
-2.65074	-0.098908	-0.0468728
-0.648745	-0.411695	-0.473203
-0.599503	-0.429501	-0.301785
-2.58102	-0.38808	-0.352775
-1.88728	-0.364277	-0.335169
-0.28293	-0.0930213	-0.113837
2.7334	-0.126391	-0.210134
0.421064	-0.0909769	0.00153292
-2.40094	-0.2381	-0.076729
1.45304	-0.118768	-0.0400367
2.14373	-0.24792	-0.19347
1.84907	-0.370506	-0.349438
1.91	-0.10469	-0.155274
1.87052	-0.172373	-0.113633
-1.66318	-0.389508	-0.328622
0.564966	-0.416217	-0.395071
-2.02427	-0.0187399	-0.0594568
-1.02982	0.0179811	0.0129533
-0.496357	-0.0431106	-0.0713674
-0.408443	-0.371067	-0.297546
-0.372713	-0.0992095	-0.0834547
1.70107	-0.27662	-0.285093
0.721108	-0.223285	-0.141112
0.850676	-0.251912	-0.048816
1.61196	0.0341065	-0.0952613
-1.75853	-0.296836	-0.225542
-0.213448	-0.23621	-0.180314
2.1311	-0.0696468	-0.147837
1.23422	-0.387653	-0.403152
2.28057	-0.296894	-0.226403
-0.280667	-0.320598	-0.353869
1.59528	-0.36324	-0.335047
-1.40409	-0.0212961	-0.111392
2.20674	-0.206821	-0.246257
-1.2199	-0.452603	-0.493183
-0.956404	-0.124431	-0.246235
1.30599	-0.187557	-0.183735
1.48655	-0.446522	-0.370989
-2.68439	-0.268461	-0.263504
-2.09897	0.0180446	-0.0560038
-1.50173	-0.263695	-0.241851
2.9992	-0.125245	-0.108588
1.93467	-0.160599	-0.163196
1.29028	-0.167352	-0.103362
2.78062	-0.0391811	-0.108781
1.12317	-0.207932	-0.164587
1.14987	-0.0255474	-0.0700051
2.38907	-0.00882378	-0.0373465
-1.18826	-0.0888469	-0.0476707
-2.98945	-0.234518	-0.193992
1.28968	-0.198505	-0.0803423
-2.06332	-0.190438	-0.0551119
-1.27656	-0.180271	-0.114306
1.93503	-0.122922	-0.149647
1.66749	-0.200652	-0.157981
-0.151356	-0.320935	-0.186232
-2.37398	-0.122201	-0.0206021
-1.21014	-0.0479504	-0.0815333
-0.146829	-0.109483	-0.11831
1.60907	-0.490547	-0.456792
2.90828	-0.128584	-0.0439346
0.753497	-0.170944	-0.149896
-2.67983	-0.0681553	-0.0876012
-1.67321	-0.337306	-0.295804
-1.44279	-0.126055	-0.0998953
0.806619	-0.135057	-0.130601
-2.88945	-0.251121	-0.205607
0.0393511	-0.14228	-0.140942
2.97432	-0.191497	-0.144885
1.61206	-0.120517	-0.0946505
1.61622	-0.119619	-0.19968
1.47231	-0.16837	-0.111106
1.10039	-0.335767	-0.306507
-1.2098	-0.123356	-0.0444668
1.69744	-0.0994171	-0.138957
0.875315	-0.104844	-0.107854
-1.62658	-0.378099	-0.229689
2.874	-0.191977	0.0689941
2.90715	-0.388739	-0.384202
-0.756527	-0.357112	-0.349706
1.5191	-0.350919	-0.327051
1.0882	-0.216976	-0.115199
0.503462	-0.0435141	-0.180979
-1.91489	-0.268444	-0.239435
-0.192917	-0.523305	-0.463091
1.37959	-0.252638	-0.217482
2.93003	-0.362207	-0.324139
0.681693	-0.31281	-0.273213
1.51312	-0.0297793	-0.143435
2.48335	-0.313066	-0.344628
0.682691	-0.114506	-0.0995296
1.58712	-0.113458	-0.116457
-0.251627	-0.120289	-0.130015
-1.24865	-0.143904	-0.153683
-0.041763	-0.0794169	-0.0328516
-2.46624	-0.353539	-0.328863
2.57998	-0.114168	-0.129229
-1.13743	-0.233184	-0.193546
-0.233804	-0.172072	-0.113477
0.920273	-0.215516	-0.224675
0.0269673	-0.15193	-0.160569
-1.30332	-0.173182	-0.188107
2.90575	-0.207511	-0.106353
2.08976	-0.32221	-0.267557
-2.38327	-0.197198	-0.177588
-0.795667	-0.319658	-0.315366
-1.83424	-0.379061	-0.396329
-0.127965	-0.0905992	-0.0504498
-1.74722	-0.317852	-0.236124
-1.12636	-0.377261	-0.307134
0.125391	-0.244184	-0.230439
-2.13549	0.0750453	-0.0581141
2.16567	-0.412775	-0.451133
-0.824098	-0.120197	-0.0628816
2.4858	-0.211795	-0.153383
-2.81946	-0.327225	-0.302871
1.6302	-0.239344	-0.178741
2.18971	-0.0805398	-0.00870272
2.90742	-0.241855	-0.214609
-2.20878	-0.202766	-0.182317
-0.397506	-0.110515	-0.0428383
1.56185	-0.224752	-0.160482
0.0813521	-0.252787	-0.17994
1.92474	-0.362237	-0.163854
2.90342	-0.123352	-0.238771
1.53988	-0.359166	-0.300052
1.45313	-0.34402	-0.176194
0.407375	-0.16762	-0.144095
-0.221031	-0.478431	-0.349533
2.01014	-0.462472	-0.423565
-1.60274	-0.266551	-0.287107
2.16871	-0.261149	-0.0275015
2.02412	-0.108855	-0.0526001
1.42313	-0.518148	-0.514801
1.17531	-0.499029	-0.498357
-2.95151	-0.432074	-0.41815
2.94252	-0.45691	-0.481712
-0.648526	-0.457842	-0.279543
-0.721057	-0.182366	-0.117198
2.93024	-0.345077	-0.304387
-1.54867	-0.270983	-0.19754
2.71879	-0.101326	-0.0780659
-0.688851	-0.0778839	-0.0601805
-2.41089	-0.276764	-0.235656
0.138436	-0.311156	-0.261063
1.23738	-0.200905	-0.148144
0.65432	-0.42569	-0.412108
2.71302	-0.146128	-0.0390339
-0.69768	-0.378659	-0.364797
-0.347973	-0.275452	-0.350035
-1.52441	-0.38324	-0.338078
0.467042	-0.257636	-0.148984
2.63788	-0.375877	-0.370206
-0.926312	-0.252076	-0.237472
-2.31025	-0.192585	-0.0579627
-0.803273	-0.383959	-0.380962
2.2992	-0.330023	-0.30367
2.40104	-0.132431	-0.178538
-2.26823	-0.196404	-0.263595
1.58718	-0.0715567	-0.0483774
-2.15015	-0.154833	-0.15042
2.30654	-0.124201	-0.122274
-0.148775	-0.192778	-0.228125
2.3926	-0.230805	-0.202997
-2.55302	-0.237822	-0.140549
-2.54162	-0.187568	-0.160588
2.61201	-0.162517	-0.215425
1.63405	-0.289415	-0.367001
-2.12678	-0.312156	-0.245128
2.34296	-0.146339	-0.0351028
2.12271	-0.411322	-0.376621
0.226706	-0.133647	-0.0102595
-2.00963	-0.304789	-0.312266
-0.465382	-0.186927	-0.057814
0.301589	-0.238	-0.250971
-1.74265	-0.168594	-0.064384
2.15076	-0.250099	-0.250462
2.00131	-0.366968	-0.312037
-2.86017	-0.251032	-0.216987
-2.88211	-0.523892	-0.525734
-0.378956	-0.308589	-0.299708
2.54523	-0.193023	-0.205922
1.60872	-0.222387	-0.193469
2.7508	-0.251278	-0.179469
-1.29623	-0.237531	-0.243972
2.80898	-0.02561	-0.102376
0.189042	-0.229284	-0.181018
0.66609	-0.168934	-0.128655
-1.6266	-0.125876	-0.0805025
-0.231722	-0.113896	-0.0914865
1.53736	-0.0277296	-0.0581792
-0.893407	-0.301523	-0.265535
-2.582	-0.0218076	-0.0591277
2.02652	-0.195938	-0.182331
-2.79963	-0.44468	-0.269549
-2.42225	-0.48002	-0.379639
0.822604	-0.183502	-0.210052
1.01101	0.0561936	-0.0321183
0.299058	-0.512667	-0.452765
-2.53344	-0.183073	-0.214431
1.66112	-0.267453	-0.218856
0.589243	-0.126689	-0.0808225
1.02285	-0.106839	-0.06401
-2.98259	-0.270822	-0.315678
-2.47262	0.00133042	-0.0668007
1.32557	-0.0241119	-0.0257988
1.06665	0.0504252	-0.0454738
-1.80988	-0.216838	-0.139904
0.0292315	-0.343083	-0.382217
-1.12557	-0.335269	-0.262712
0.749418	-0.244262	-0.162037
1.78493	-0.12067	-0.0473459
-1.87179	-0.139673	-0.0902432
0.895832	0.00906827	-0.0244922
-0.393675	-0.0985155	-0.0200899
-1.84347	-0.121307	-0.0762415
-0.620842	-0.322092	-0.268562
-2.37463	-0.100712	-0.117854
0.945975	-0.247906	-0.221243
2.98918	-0.244865	-0.122537
1.39959	-0.225848	-0.212272
2.11193	-0.15742	-0.0809466
-1.6454	-0.0199267	-0.0251531
-2.36287	-0.286853	-0.212295
-2.98712	-0.238554	-0.168419
1.37755	-0.222704	-0.233812
1.93884	-0.475401	-0.377612
-1.86547	-0.411142	-0.226471
-0.130295	-0.171277	-0.115788
0.51016	-0.193268	-0.14755
2.74913	-0.463783	-0.440879
2.48366	-0.441757	-0.45446
-2.90557	-0.208574	-0.147938
-2.70465	-0.243587	-0.171486
2.75341	-0.215307	-0.176721
-2.6514	-0.481852	-0.475204
0.492012	-0.308257	-0.304778
-2.52435	-0.141679	-0.0219165
1.00123	-0.249	-0.238786
-1.89474	-0.314453	-0.301799
-2.7951	-0.232957	-0.203984
-1.32701	-0.145925	-0.0929662
0.188052	-0.286709	-0.233202
0.210003	-0.00855612	-0.0834189
1.58125	-0.29682	-0.231857
-2.63712	-0.333108	-0.27531
-2.9509	-0.280047	-0.264593
1.28524	-0.300033	-0.308759
2.72544	-0.446087	-0.390615
-1.84375	-0.278392	-0.251333
-2.10056	-0.0567598	-0.0959819
-0.94227	-0.263115	-0.235518
1.2134	-0.0907672	-0.083336
1.57079	-0.117877	-0.0820028
2.62014	-0.159315	-0.0859208
1.81155	-0.238104	-0.179031
-2.83345	-0.213017	-0.163646
-1.76174	-0.378237	-0.365767
-0.86682	-0.0829786	-0.130091
2.68147	-0.11674	-0.112123
0.63366	-0.224895	-0.0366626
2.9779	-0.294601	-0.219537
-1.09427	-0.0219889	-0.105472
2.5283	-0.175711	-0.146119
1.19181	-0.407431	-0.333917
2.32239	-0.284205	-0.286485
2.53575	-0.0331485	-0.0545672
-0.281851	-0.0586261	-0.105132
2.23172	-0.411082	-0.402302
2.89943	-0.341013	-0.172731
1.0027	-0.146121	-0.21596
-1.44573	-0.217613	-0.187829
-1.38406	-0.199678	-0.214594
1.51438	-0.351466	-0.345057
-1.0281	-0.179541	-0.202729
-0.53372	-0.399917	-0.321263
0.159132	-0.2235	-0.2223
2.47011	-0.0254731	-0.0039829
1.26793	-0.0419416	-0.0480163
-1.25408	-0.25503	-0.186146
-2.19794	-0.259832	-0.168144
-1.2612	-0.181514	-0.205306
-0.998876	-0.460054	-0.365021
1.39572	-0.143028	-0.133365
-0.448528	-0.274748	-0.233891
2.98762	-0.190268	-0.0953143
-2.79304	-0.38296	-0.360371
-0.874491	-0.477262	-0.372988
-2.48441	-0.217513	-0.185537
-0.859661	-0.234113	-0.218516
-0.397716	-0.172599	-0.142316
2.34688	-0.211664	-0.13738
-0.447827	-0.298083	-0.192825
-2.84698	-0.196805	-0.163848
2.73113	-0.359822	-0.287173
-2.12846	-0.112203	0.00227008
1.64226	-0.384511	-0.237866
-1.79839	-0.2534	-0.341009
2.54	-0.40738	-0.339513
-1.64073	-0.289393	-0.207901
2.13099	-0.19998	-0.153968
-0.512655	-0.319304	-0.264564
-0.317141	-0.232289	-0.148755
0.775244	-0.0874241	-0.129112
-0.0754732	-0.368657	-0.337087
-0.97954	-0.191762	-0.160888
-1.54437	-0.0571848	-0.0770135
-1.40259	-0.388441	-0.263341
1.2214	-0.19806	-0.126795
-2.34751	-0.395341	-0.322374
0.369395	-0.158991	-0.123492
-0.722941	-0.0483973	-0.0993532
-0.88127	-0.147814	-0.159943
1.29295	-0.0926253	-0.100119
0.0193662	-0.144226	-0.0870655
-2.53684	-0.233619	-0.134566
2.4574	-0.0690696	-0.098138
2.38812	-0.386321	-0.221859
-0.447862	0.0517958	0.0123897
-2.91746	-0.27997	-0.227015
-2.63849	0.0513062	-0.0791341
-0.0504175	-0.321095	-0.222944
-2.51143	-0.194711	-0.161104
-0.34064	-0.23456	-0.189269
-1.86151	0.0335609	0.0319422
1.81483	-0.513051	-0.545866
-0.794557	-0.238634	-0.173994
-0.729069	-0.268735	-0.13033
-2.85039	-0.438399	-0.308794
0.922584	-0.213668	-0.183264
1.64079	-0.0896892	-0.136576
-1.41914	-0.243596	-0.181411
0.700777	-0.247127	-0.160821
0.881372	-0.280108	-0.0773299
0.777992	-0.083515	-0.15665
1.18984	-0.309881	-0.252992
1.70993	-0.34745	-0.233236
1.5483	-0.102912	-0.208692
0.444195	-0.085291	-0.0600192
2.63325	-0.293707	-0.325284
1.68276	-0.376517	-0.341577
2.34515	-0.289357	-0.285491
0.0469555	-0.136266	-0.1284
1.20286	-0.275647	-0.335091
2.17848	-0.241347	-0.132419
0.238645	-0.202242	-0.149959
2.24418	-0.336263	-0.30862
1.35141	-0.10848	-0.023411
1.52269	-0.275625	-0.201757
2.56406	-0.148705	-0.0944127
-1.01821	-0.0938021	-0.0372875
0.567997	-0.370648	-0.330114
-1.36404	-0.268179	-0.277117
0.175103	-0.128713	-0.118685
-0.338107	-0.0408996	-0.100566
-0.255462	-0.165717	-0.135534
-1.74854	-0.188737	-0.200916
0.753004	-0.402189	-0.394909
1.77347	0.0604295	-0.0328157
-1.38805	-0.0254686	0.00208074
-2.25644	-0.110571	-0.0445002
-1.46784	-0.161785	-0.167327
1.53138	-0.0178974	-0.0855963
-2.61957	-0.184017	-0.125795
0.706809	-0.320865	-0.122837
1.91885	-0.0104864	0.0187335
1.80993	-0.319472	-0.322882
2.92522	-0.348977	-0.29013
1.73992	-0.219	-0.21439
-2.19099	-0.303769	-0.134258
-0.917269	-0.218568	-0.142994
-1.69811	-0.202548	-0.210917
-0.741718	-0.505899	-0.426556
0.821492	-0.283547	-0.228071
-1.261	-0.3076	-0.278639
-2.22739	-0.33465	-0.209931
1.28522	-0.349384	-0.248764
-2.29683	-0.219955	-0.205294
2.68742	-0.203806	-0.163877
0.711463	-0.519007	-0.485154
1.58644	-0.277598	-0.234985
1.94569	-0.141625	-0.0719309
0.858069	-0.170824	-0.248115
1.21199	-0.21941	-0.0435768
1.74209	-0.236305	-0.117799
-0.275449	-0.321511	-0.289288
-2.98347	-0.0218523	-0.0121357
2.80193	-0.156268	-0.0806817
-1.54367	-0.242478	-0.190766
-2.10186	-0.219961	-0.142947
2.51528	-0.0228449	-0.0535077
0.247425	-0.39917	-0.282316
-1.34604	-0.441042	-0.422095
2.59059	-0.0818691	-0.114599
2.13218	-0.322552	-0.317788
-0.265129	-0.161097	-0.125262
2.7371	-0.106197	-0.118813
-2.44067	-0.276738	-0.279551
2.62565	-0.0765548	-0.071364
-0.237811	-0.24416	-0.198543
-0.231394	-0.221477	-0.0975962
-0.280073	-0.322318	-0.309723
-0.416999	-0.372002	-0.226566
0.22427	-0.181509	-0.136243
2.97096	-0.0375159	0.0935255
-2.91312	-0.209395	-0.139483
0.000419146	-0.205974	-0.193678

## Sheet: fig3e_histograms
histogram_1_delta_x	histogram_1_delta_y	histogram_2_delta_x	histogram_2_delta_y	histogram_3_delta_x	histogram_3_delta_y
0.0243985	-0.0608102	-0.0105807	-0.00908703	0.0142361	0.0319579
0.037187	-0.045765	-0.0280418	-0.0233324	-0.0114867	-0.00646579
0.0161009	-0.0126044	-0.0275398	0.000109732	0.00467142	-0.0102295
0.00493068	0.0135969	-0.0511582	-0.0118236	0.00177404	-0.0159481
0.0296781	-0.0191721	0.0026601	-0.00216207	-0.0161895	0.0742123
0.0481734	-0.000469416	0.0149637	0.0149778	0.0380846	0.00103807
-0.0438339	0.0222738	-0.0360561	0.017902	-0.0514576	-0.107607
-0.0192719	0.00927645	0.00574418	-0.0132992	-0.0329111	0.0492196
0.0268466	0.0771578	-0.0261894	0.00210828	-0.0151359	0.049212
0.0368116	-0.0123377	0.0266779	0.003535	0.0120261	-0.00666237
-0.00352615	0.0248246	-0.014053	0.0189805	-0.0220578	-0.0154149
-0.0113837	-0.0404813	0.0567815	0.0391442	0.13863	-0.00298828
0.00321671	0.0580767	-0.0392924	-0.0196306	-0.0636644	0.0980098
-0.00899729	0.0223058	0.00261535	0.0446695	-0.0115826	-0.20264
-0.041492	0.0309457	0.0163705	0.0162796	-0.0829382	0.135288
-0.0288942	-0.0238929	-0.0243899	-0.0393504	0.132853	0.112813
-0.0624788	-0.012591	-0.054167	-0.0154699	0.00536278	-0.231541
-0.0342318	0.0881161	0.025193	0.0194631	0.0965686	0.055463
-0.00828412	-0.0671931	0.0167755	-0.0288047	-0.258599	-0.0124122
0.0460481	-0.0279042	0.0651514	0.0207264	0.250398	0.113537
-0.032147	0.0643781	-0.0690896	0.0774043	-0.157798	-0.00501448
-0.0104154	0.0194058	0.0123967	-0.0613931	-0.130267	-0.0345299
0.0337853	-0.0545075	-0.0190968	0.00729913	0.188845	-0.160827
0.0307169	0.0723059	0.0521488	0.0088346	-0.0247096	0.201659
0.0529207	-0.0721564	-0.0259778	-0.0451378	-0.214791	-0.204177
-0.0457959	0.0633129	-0.0471043	-0.0152156	0.0480172	0.163439
0.022872	0.0174177	0.0589776	-0.00431973	0.0595443	0.0345036
-0.0800498	-0.013539	-0.0555621	-0.0444852	0.0444542	-0.13724
-0.0947151	-0.026256	-0.0342906	-0.0270194	0.105888	-0.0694319
-0.0566976	0.0197934	-0.00917904	0.0345335	-0.194427	0.245722
0.0434858	0.0943757	0.0672124	0.0795932	0.228016	-0.0816433
0.0698446	-0.075698	0.0110189	-0.0857269	-0.1134	-0.0495985
-0.0311568	0.0161991	-0.0342529	0.0399942	-0.0259184	0.17498
0.0204879	-0.0341209	-0.00355698	-0.00677955	-0.266279	-0.271238
-0.00786614	-0.0228115	0.00343348	0.0116178	0.0687602	0.0867626
-0.00523323	0.0529422	-0.0148578	0.0627522	0.139333	0.142206
0.0116911	-0.0291446	0.0237354	-0.0847815	0.179019	-0.0893745
-0.017524	-0.0639215	-0.0881664	-0.0494718	-0.130928	-0.295
0.0102575	0.053077	0.121375	0.190387	0.124585	0.37631
-0.0649685	0.013855	-0.0437462	-0.0567104	0.0271803	-0.0866948
-0.0451597	-0.0423384	0.0228476	-0.057525	-0.124773	-0.0435769
-0.0406656	-0.0220619	-0.0200109	0.006136	0.0612875	0.0328866
-0.0657794	0.0247552	-0.0850373	-0.0539889	-0.207369	-0.0421474
-0.00928186	-0.00330585	0.0266548	-0.00659645	0.0289112	-0.020153
0.0372237	0.0542046	0.044163	0.0436205	-0.120351	0.152548
0.0695892	0.0220453	0.130588	0.0288025	0.291337	0.0208642
-0.0363057	-0.0103853	-0.146569	-0.0542718	-0.278357	-0.257426
0.00486167	0.0956932	0.00743585	0.128699	0.234655	0.299157
0.0261406	0.0206776	0.0584761	-0.0206624	-0.00084655	-0.147552
0.027348	-0.0527248	0.0146783	-0.0203042	0.0215996	-0.118245
0.0327579	0.0392938	-0.0198851	-0.0172147	-0.0860726	0.0286919
-0.0196456	-0.0351315	-0.0553417	0.0457379	-0.164945	0.222517
-0.0127665	-0.0368626	0.0485286	-0.0689484	0.300334	-0.20524
-0.0432245	-0.0178238	-0.104984	0.0482035	-0.084291	0.0952608
-0.0292226	-0.00149107	0.0537964	0.0104123	-0.163703	-0.0594628
-0.0483037	-0.0704194	0.00302442	-0.032015	0.0212437	-0.0122697
-0.0243513	0.0415578	-0.00753489	0.0640694	0.361839	0.199603
0.0149861	-0.0417207	-0.0407588	-0.0479247	-0.30044	-0.101098
0.0229299	-0.0197362	0.120854	-0.0318769	0.126786	-0.161919
-0.0597405	0.065359	0.0219955	0.119886	0.0881264	0.281481
-0.0333213	0.0447727	-0.0780757	-0.0184147	-0.414634	-0.11491
0.0224478	0.0331562	0.0481292	-0.0642189	0.339702	-0.13548
-0.0637638	0.000480235	-0.0948421	-0.026008	-0.229056	-0.200003
0.0494023	0.00806147	0.0687974	0.0397053	0.0842853	0.273865
-0.0149348	0.00801098	-0.00838158	-0.00808048	0.22921	-0.0941083
0.0138484	-0.0366771	-0.00418764	-0.0139729	-0.304919	0.0719476
0.0788835	-0.0750346	0.0485992	-0.0354409	0.0772574	-0.299492
0.0354336	0.0102789	0.0569488	-0.00454891	-0.00856473	0.0431066
-0.0314227	0.0791658	-0.0184176	0.109576	0.217974	0.198593
-0.0316637	0.0418158	-0.0508138	0.0518308	-0.215027	-0.0225812
0.0437682	0.0682284	0.115341	0.0824008	0.262027	0.349639
-0.0241579	-0.0313869	0.00748409	-0.105781	-0.121077	-0.296606
-0.109452	0.00457269	-0.180341	0.0258263	-0.161304	0.224883
-0.0961766	0.061634	-0.0586785	0.0828003	-0.0820144	0.103167
0.0243359	-0.0102096	0.0508108	-0.0995389	0.180967	-0.142753
0.0561326	-0.0721568	0.122437	-0.0510097	0.176966	-0.0811589
-0.0224373	-0.04173	-0.106483	-0.0877938	-0.15733	-0.211485
0.0575809	0.0192807	-0.0266886	0.0573149	-0.314537	0.168546
0.133856	0.0397419	0.139298	-0.0047012	0.386588	-0.0356724
-0.0198941	-0.0492176	-0.0457901	-0.024559	-0.160679	0.136204
0.0320443	-0.0565635	0.136704	-0.130841	0.315617	-0.0532751
-0.0278113	-0.0795164	-0.0573584	-0.121263	-0.335065	-0.340338
0.00265352	0.137224	0.0321583	0.287302	0.163343	0.563468
-0.00590645	-0.102397	0.0381359	-0.0615568	0.0697329	-0.366808
-0.105041	-0.106227	-0.177635	-0.144482	-0.24139	-0.269109
-0.0405952	0.107227	0.0894835	0.185808	0.139927	0.32562
-0.0121243	-0.00286245	-0.122215	-0.00356996	-0.229926	-0.0344813
0.0735327	-0.0189405	0.0608867	-0.0206744	0.160473	-0.0939584
0.0816066	0.0852063	0.0401442	0.085455	0.0639604	0.134416
0.126978	-0.0102299	0.16032	0.0102732	0.246459	0.0560594
-0.0880615	-0.0298335	-0.201805	-0.0838881	-0.390459	-0.0435178
0.121888	-0.0332277	0.13641	-0.00146413	0.19847	0.0133988
0.0682491	-0.00337821	0.06425	-0.0576029	-0.00242332	-0.229487
0.0206779	0.26646	0.0284402	0.324811	0.159302	0.523545
-0.0219329	-0.261172	-0.00370196	-0.269173	-0.00738463	-0.572696
-0.134386	0.136645	-0.247416	0.121659	-0.304734	0.208837
0.122592	0.0930151	0.221938	0.152044	0.324323	0.291674
0.0120235	-0.0296224	0.0237971	-0.134947	-0.0338978	-0.334625
-0.0210006	0.00492495	-0.0701203	-0.00131673	-0.100274	0.164129
0.0405559	-0.0324128	0.01252	-0.0374162	-0.101982	-0.121136
0.0897062	-0.0102788	0.107831	0.0663858	0.248116	0.246103
-0.00157732	-0.0493118	-0.0703486	-0.0916074	-0.157421	-0.282713
-0.00495207	0.0965289	0.0231985	0.123328	0.033072	0.0711269
-0.0261806	0.0372567	0.00333935	0.00786972	0.0176744	-0.0619994
0.0218713	0.04226	0.0504054	0.126479	0.15036	0.323048
0.0184425	-0.0296299	0.0719315	-0.0721656	0.000335336	-0.345706
-0.124025	0.00476551	-0.162341	0.0435829	-0.106948	0.305313
-0.0483341	-0.0448923	-0.0230701	-0.0848245	0.0539645	-0.0856369
0.0516106	-0.0271977	-0.0175937	-0.0448955	-0.162734	-0.0318641
0.0594883	-0.0585275	0.00355116	-0.104509	-0.0393208	-0.164565
0.108957	-0.045671	0.0845139	-0.0121357	0.0943931	0.0658693
0.169491	-0.0206302	0.327762	-0.0142977	0.318603	-0.00940847
-0.180677	0.025632	-0.347141	-0.00628746	-0.515442	-0.0300457
-0.0321678	-0.0543544	0.125418	-0.0227153	0.410035	0.16604
-0.0943848	-0.0520102	-0.160703	-0.0566503	-0.312198	-0.266024
-0.0230868	0.0137748	-0.146365	0.0474437	-0.280763	0.175915
0.217135	-0.0658699	0.247254	-0.032222	0.383685	-0.0460691
0.157748	-0.0685657	0.223252	-0.0844802	0.394854	-0.149772
-0.093905	-0.0167021	-0.154763	0.0113139	-0.281124	0.0844367
-0.0435009	0.0426928	-0.0614536	0.0551989	-0.0170836	0.117748
-0.0311616	0.0141698	0.0272967	-0.0318282	-0.0231782	-0.103933
-0.0361803	-0.0330848	0.0829085	-0.00379103	0.180519	0.0698078
-0.304935	-0.0554737	-0.434105	-0.100439	-0.740087	-0.0629077
0.277032	0.0512213	0.311159	0.115291	0.579365	0.202302
0.0241139	-0.00904998	-0.0264436	-0.0412967	-0.33932	-0.130664
0.03405	-0.0117077	0.0134506	-0.0857392	0.199509	-0.162294
0.0680389	-0.0172405	0.049391	-0.0232451	0.0919228	-0.0199939
0.0384719	0.092518	-0.0699282	0.116687	-0.276414	0.0417982
0.140268	0.0813428	0.0587009	0.184365	0.161407	0.243509
0.0847781	0.0792655	0.118333	0.0541012	0.334967	-0.160092
0.015463	0.0462949	-0.103464	0.0165945	-0.315526	-0.127007
0.00452065	0.0894252	-0.00383836	0.0986618	0.281885	0.265319
0.0454667	0.0276548	0.0236311	0.0226604	-0.121181	-0.102847
0.0301795	-0.00133353	0.0497552	0.0273089	0.10633	0.203697
0.0520478	-0.00918823	0.125382	-0.107509	0.164976	-0.293308
-0.0818359	0.00207812	-0.0882389	0.0319465	-0.230701	0.367151
-0.0798469	-0.0807375	-0.016124	-0.0122949	0.0351591	-0.103142
-0.0640197	-0.0730751	-0.0773197	-0.0596823	-0.200338	-0.146751
-0.0447752	-0.0588865	-0.020518	-0.0537015	0.0116068	0.186714
-0.036148	-0.0612309	0.0346358	-0.0975882	0.0612355	-0.251175
-0.0831282	-0.0140131	-0.0666857	-0.0289758	-0.116906	-0.0302495
-0.130026	-0.0555923	-0.0566757	-0.0549125	-0.0424122	-0.175928
-0.0992295	0.0822348	-0.0497182	0.0521283	-0.213169	0.206246
-0.0128962	0.0583332	0.0252605	0.084104	0.21713	0.0866545
0.0207044	0.0667335	0.0898987	0.015009	0.134962	-0.0895394
-0.0585832	-0.00284111	-0.092491	-0.0474945	-0.0423917	0.00585854
-0.0586407	0.0150907	-0.129481	-0.0505761	-0.290612	-0.0536148
-0.0180276	-0.0044229	-0.0964934	0.0348325	-0.0618599	0.181341
0.0247929	0.0803435	0.0978874	0.0519861	0.301081	-0.0103716
0.0368765	-0.0981266	0.05559	-0.0641147	-0.178769	-0.230792
-0.000145316	-0.0704156	0.0877253	-0.0217789	0.264143	0.0956347
-0.120139	-0.0776414	-0.116984	-0.0473884	-0.0950074	-0.0814524
0.0237397	0.0815697	-0.0187718	0.0656368	-0.050486	0.168123
0.0063154	-0.10872	0.0143135	-0.0557313	-0.166547	-0.183537
0.0634424	-0.0455385	0.0132053	-0.0293762	0.146728	0.15064
-0.00102526	-0.0420005	0.0476735	0.00157335	0.115955	-0.292709
-0.0247517	0.0072113	-0.0480417	-0.0715442	-0.235819	0.0365451
-0.0295783	0.0254699	-0.018177	0.0186577	0.109847	-0.0296322
0.00753443	0.00963336	0.0290939	0.0376838	-0.110813	0.248646
0.00459348	-0.0197629	0.0138491	-0.00925767	0.201711	0.0962986
0.03626	-0.0916638	0.074105	-0.0858682	-0.0188081	-0.0301066
-0.026397	-0.284666	-0.115972	-0.317514	-0.0899221	-0.410578
-0.0211788	-0.0794548	0.0174116	-0.0514978	-0.00197515	0.105283
0.0275103	-0.00696936	-0.0161295	-0.112165	0.123566	-0.303997
0.031605	0.259982	0.0840898	0.408968	-0.0145945	0.598333
0.0753836	0.0292501	0.0843593	-0.0173123	0.0921396	-0.127211
-0.0381877	-0.00554043	-0.0380233	0.0336044	-0.0706568	0.0784916
0.00286731	-0.0751134	-0.000497431	-0.0806817	-0.0310484	-0.0743244
0.000127763	-0.0269965	0.0268762	-0.0575403	0.158633	-0.0847846
-0.0374595	-0.0476712	-0.0523647	-0.0756632	-0.178026	0.00339216
0.00240096	-0.00373248	0.0222236	0.0235944	0.00559074	0.158531
-0.0149743	0.00215556	0.0745159	-0.0387871	0.0602947	-0.102045
-0.0100279	-0.0081125	-0.0815777	0.00603708	-0.142731	0.0349132
0.0287208	-0.0800608	0.0400868	-0.0458215	0.0769238	-0.144215
0.0479797	0.00324229	0.035502	0.0243408	-0.112573	0.0117734
0.0674754	0.0426484	0.0599342	-0.0154948	0.272377	0.100231
0.0692686	0.0420654	-0.0776336	0.0945961	-0.109748	0.0531692
-0.0183981	-0.00188196	0.0366595	-0.03483	0.100074	-0.027935
0.0771956	0.0823754	0.0155849	0.0265742	-0.0415547	0.127769
-0.0210638	-0.0167705	-0.00695476	-0.014783	0.100023	-0.113834
0.0280369	-0.00964378	0.0445999	-0.0312524	0.0301236	0.0609373
-0.0333325	0.0238857	-0.0393643	0.0176927	-0.00168639	-0.0414946
0.0134973	-0.0346567	0.0849223	0.00146908	-0.255832	-0.191914
0.0260558	0.000588775	-0.0752463	-0.0175227	0.269735	0.0065811
0.0248107	-0.0438364	0.0568366	0.0583124	-0.193842	0.265515
0.0178496	0.0535202	-0.0101219	0.0308125	-0.0173313	-0.146479
0.0163854	-0.0284354	0.0117119	0.0604203	0.135784	0.133551
0.0269238	0.000934139	0.0867449	-0.0648649	-0.166787	-0.106252
0.00601029	0.00963788	0.0747329	-0.00912639	0.111367	0.0953217
0.00363111	-0.0440462	-0.0483983	-0.0197745	0.0683739	0.0393424
0.0381771	0.0132114	0.015964	0.009644	0.0325043	-0.229704
0.0446282	-0.0682377	0.178915	0.027965	-0.219542	0.107185
0.0151079	0.0763343	0.0457882	-0.00977446	-0.000537783	-0.0621004
-0.064256	0.0400272	0.0358819	0.0257387	0.0975033	-0.0106513
-0.119126	-0.0159436	-0.0552146	0.108694	0.179939	0.0640902
-0.115088	0.104759	-0.159559	0.133332	-0.041618	-0.136509
-0.0603825	0.0494065	-0.267	0.0894445	-0.111186	0.0426567
-0.0759664	0.0307195	-0.320545	0.136117	-0.0893018	0.122476
0.0323366	-0.000966012	-0.340989	0.0652231	-0.166986	0.0929834
-0.00173992	0.00395614	0.00952116	0.00407851	-0.00626393	0.0138743
-0.00808603	0.0219806	0.00602701	0.0382427	-0.0438931	0.0111972
0.0292442	0.0120223	0.0283041	0.0275461	-0.02321	0.00243449
0.0293972	-0.00525188	-0.0238656	0.0254644	-0.018598	-0.0179092
0.0433938	0.00638765	0.0109062	0.0306973	-0.0518004	0.0607615
0.0436082	-0.0475836	0.0106052	0.00549132	0.00369542	0.0216873
0.00918925	0.0103545	-0.0289509	0.0176226	0.00536121	-0.0749701
-0.0308712	-0.0293598	-0.0236291	0.00832677	-0.0444818	0.0422069
0.0373448	0.0190169	-0.00552215	-0.00360841	-0.0322513	0.0329019
-0.0126597	-0.0168893	-0.0182129	0.00147456	0.0768708	-0.00735271
0.00174889	0.00661153	0.0343807	-0.00375116	-0.0756775	-0.0235402
-0.0389726	-0.0592747	-0.0165789	0.0277081	0.124485	-0.0107143
0.0399097	0.0350568	-0.00199048	0.0305424	-0.0694212	0.0863109
-4.12464e-05	0.0317537	-0.025022	-0.0978664	0.00357918	-0.143888
-0.0147465	-0.00603223	0.0243705	0.0543802	-0.0888804	0.0959257
-0.0564962	-0.0385284	0.0208541	-0.020108	0.081418	0.0219401
0.00234038	-0.00795245	-0.0225051	-0.0325755	-0.0374102	-0.192403
-0.040226	0.0276716	0.0085565	0.0757707	0.135101	0.0249945
-0.03552	-0.075909	0.0139786	-0.107039	-0.235249	0.0752202
0.0139141	-0.0330783	-0.0184714	-0.0180167	0.229936	0.0196633
-0.0490902	0.0484762	-0.0695275	0.0717216	-0.0989349	0.0185647
0.0511109	-0.00371456	0.00409515	0.0479208	-0.0556709	0.0496115
-0.00137424	0.00534302	0.00987431	-0.0734583	0.105313	-0.157758
0.0347674	0.0486237	0.00519136	0.0884022	0.011669	0.144121
0.0205684	-0.0275406	-0.0246428	-0.115198	-0.117791	-0.125997
-0.0271035	0.0564617	0.00308768	0.0201543	0.0250837	0.105885
0.0448372	0.00492281	0.0333368	0.0602482	0.0476378	0.0126222
-0.0307004	-0.0309059	0.020558	-0.0944429	-0.0119506	-0.11684
-0.0594073	-0.0535167	-0.0755376	-0.0713504	0.124767	-0.0757665
-0.0371135	0.0385219	-0.0052958	0.125585	-0.210824	0.220104
-0.0222135	0.0563233	0.0323075	0.0348375	0.222277	-0.0968281
0.00644344	-0.0604644	-0.0628915	-0.0618001	-0.0610806	-0.0173444
0.0169	0.0256659	-0.00633305	0.0186534	-0.0710399	0.1368
0.0163065	0.0172162	0.0148778	-0.0335522	-0.168306	-0.200108
-0.0343884	-0.0717353	0.0111214	0.0591151	0.106138	0.0897583
-0.00909758	0.0426633	0.00934999	0.050458	0.0312531	0.0971867
-0.0155948	0.0079087	0.0582379	-0.111957	0.122023	-0.0620578
-0.0172537	-0.0603065	-0.0428519	-0.0188997	-0.0879676	-0.283935
0.0453019	0.0230678	0.0295089	0.157932	0.0227324	0.26142
-0.0600906	0.00904024	-0.0477253	-0.0297853	0.0635471	-0.0437961
-0.0159477	-0.00953346	-0.00845367	-0.104879	-0.0436095	-0.0158162
-0.0143675	-0.0218003	0.0113636	0.0335293	-0.0234828	0.01525
-0.0543668	-0.00605154	-0.137344	0.0371198	-0.122348	0.0180073
-0.0235975	-0.00222266	0.00114587	-0.077356	0.0230083	-0.0495913
0.0463095	0.0514655	0.00589382	0.0821837	-0.0849833	0.169578
0.0050691	0.0252961	0.0233115	0.0111876	0.293066	0.0111748
-0.0465769	-0.00703794	-0.0614482	-0.0923391	-0.2017	-0.238659
0.00263732	0.0601865	0.0437359	0.119972	0.100904	0.230866
0.0615084	0.03883	0.0627867	-0.0413607	0.031351	-0.120753
0.0127398	-0.0436369	0.057502	-0.0846801	0.0525354	-0.0774806
0.0406034	0.0361615	-0.0403192	0.0547448	-0.138706	0.00454849
0.000107467	-0.0243801	-0.0745233	0.0489322	-0.153467	0.226728
0.0184527	-0.0474105	0.0262397	-0.0411579	0.26932	-0.20239
0.00810142	0.0116376	-0.0909748	-0.0100715	-0.082914	0.0809959
-0.000628829	-0.0580193	0.0405797	0.0357706	-0.12517	-0.0253205
-0.0599217	-0.0386439	0.00731027	-0.0918357	0.0341507	0.0381687
-0.0111306	0.0150419	0.00373448	0.0928779	0.271902	0.0608308
0.000638932	-0.040708	-0.0494946	-0.0618821	-0.240906	-0.0596412
-0.028723	-0.0664183	0.068058	-0.0424159	0.138574	-0.128285
-0.0718311	0.0343096	0.0365372	0.132993	0.0856951	0.225971
-0.0100167	0.0663448	-0.175094	-0.0280764	-0.318662	-0.0506246
-0.0284223	0.011658	-0.00830726	-0.0557973	0.348568	-0.159374
-0.0165261	0.0603536	-0.043874	-0.0164253	-0.19171	-0.119071
0.0226968	-0.0213945	0.111354	0.0812581	0.0666569	0.20336
0.0110464	0.0227021	0.0139678	-0.031042	0.183071	-0.0829037
-0.0154466	0.0287293	0.0139023	-0.024798	-0.292098	0.0820128
0.052291	-0.0769915	0.0909659	-0.0952781	0.142329	-0.266818
0.0480601	-0.0623501	0.0699187	0.0384259	-0.0698636	0.0517031
-0.0115416	0.00993305	0.010787	0.068549	0.144104	0.157751
-0.00809828	0.0476344	-0.0348288	0.0338968	-0.246501	0.00795799
0.0456524	0.0101916	0.0639139	0.0772049	0.276702	0.229601
-0.0441951	-0.0201561	-0.00468111	-0.187681	-0.0735736	-0.245016
-0.047714	0.00280362	-0.154069	0.0429182	-0.181678	0.206303
-0.0509851	0.0827225	-0.0895125	0.0721172	-0.0876433	0.0854869
0.0100762	0.0395079	0.0422707	-0.0591462	0.18829	-0.111734
0.0228536	-0.0708318	0.0933619	-0.089384	0.182523	-0.10144
-0.0217229	-0.0159785	-0.0826727	-0.00316548	-0.129904	-0.148712
0.0620326	0.0361377	-0.038857	0.0821843	-0.283846	0.176423
0.117161	0.0381072	0.0988249	0.0547733	0.409014	-0.0736938
-0.00790755	-0.0306396	-0.0606208	0.0382593	-0.148261	0.146343
-0.00935015	-0.0248011	0.120033	-0.115036	0.262369	-0.0357429
-0.0248235	-0.0892223	-0.0924002	-0.13218	-0.277965	-0.265355
0.0364656	0.106425	0.0417393	0.282881	0.0761178	0.391401
0.00853381	-0.0797537	0.0392227	-0.178035	0.0994402	-0.311094
-0.0705959	-0.0711806	-0.115025	-0.189048	-0.181378	-0.216612
-0.0228525	0.047056	0.0761602	0.23352	0.1729	0.261832
-0.0109062	-0.0217701	-0.101626	0.034667	-0.201166	-0.0223621
0.0658195	-0.0229177	0.0928458	-0.0501984	0.137192	-0.0563802
0.0769116	0.0696175	0.0617741	0.0993806	0.00974724	0.137168
0.0692552	0.025807	0.12801	-0.0247397	0.215769	0.0440252
-0.0450686	-0.0376863	-0.188381	-0.0643113	-0.318723	-0.020857
0.0687982	-0.039273	0.145352	-0.00346363	0.166696	0.0149951
0.0405179	0.0436252	0.0960115	-0.118435	-0.0288541	-0.176764
-0.00446117	0.209855	0.0160971	0.389306	0.110185	0.40387
-0.0438445	-0.2055	0.00962451	-0.432682	-0.012667	-0.523345
-0.0500896	0.0805658	-0.247293	0.175825	-0.27366	0.213654
0.0873852	0.0873528	0.205461	0.176578	0.291977	0.227947
-0.00325233	-0.0233803	0.0183727	-0.153293	-0.0340319	-0.267714
-0.00870642	-0.00388741	-0.00927696	0.0580598	-0.139924	0.140149
0.026252	-0.00774282	0.00446907	-0.0743606	-0.0268434	-0.0769285
0.0827117	-0.0330715	0.0871788	0.108135	0.230231	0.215529
0.00761294	-0.0389417	-0.0398778	-0.177564	-0.161145	-0.24451
-0.0178179	0.0458338	0.0502067	0.101507	0.0156763	0.0896779
-0.000188023	0.0365642	-0.00263119	-0.0258328	0.017438	-0.0854632
0.0175586	0.0012356	0.0492992	0.120727	0.0780685	0.27657
0.00701514	-0.004852	0.0523195	-0.152916	0.0726999	-0.318964
-0.0588902	-0.0159031	-0.0804929	0.114677	-0.161002	0.251674
-0.0465185	-0.0430416	-0.0269179	-0.0482203	0.0530994	-0.0470594
0.0235275	-0.0657719	0.00208294	-0.0565535	-0.145478	-0.0456538
0.0287516	-0.0480838	-0.0287256	-0.0934703	0.00412129	-0.111122
0.0706909	-0.0341253	0.124107	0.0334878	0.0103624	0.0230539
0.116666	0.0342672	0.218245	0.0145822	0.349585	-0.0107583
-0.093554	0.0202039	-0.318952	0.00308347	-0.429974	-0.00646847
-0.0837069	-0.0182741	0.110765	-0.00389808	0.358959	0.092465
-0.078675	-0.0316523	-0.150584	-0.0492463	-0.292414	-0.158344
-0.0238935	0.00387776	-0.119116	0.0570976	-0.276109	0.124899
0.181584	-0.0189552	0.197198	-0.0646605	0.405101	-0.104686
0.104973	-0.0446129	0.266673	-0.0849292	0.286727	-0.104609
-0.068387	-0.0207116	-0.11003	0.0464415	-0.342804	0.0999942
-0.0543632	0.0112684	-0.0593038	0.083409	-0.0192929	0.0886016
0.000601768	0.0186968	-0.0113778	-0.0235577	-0.0138558	-0.0730044
-0.0321372	-0.024378	0.0188747	-0.0188341	0.162191	0.0592278
-0.303047	-0.0515647	-0.437364	-0.0143365	-0.552798	-0.0254221
0.346716	0.0526472	0.265568	0.107179	0.589985	0.13478
-0.0159227	0.000750542	-0.0180813	-0.0750097	-0.266699	-0.0988483
0.0200447	0.0325313	0.0724901	-0.106339	0.127724	-0.123092
0.0775467	0.0135575	0.0672736	-0.112595	0.131615	-0.0213156
0.0484542	0.0501502	-0.00232401	0.070726	-0.291868	0.053892
0.0910848	0.0370196	0.112628	0.163114	0.0780125	0.180715
0.0802313	0.0230903	0.13894	0.0291402	0.254709	-0.135349
-0.00474906	0.0393217	-0.0750479	-0.0154192	-0.266672	-0.0722306
-0.0184903	-0.00139576	0.0311772	0.111791	0.172292	0.20173
0.0431497	0.0220737	0.0401282	-0.141895	-0.0985131	-0.0536524
0.00504446	0.00271004	0.0527486	0.0495012	0.0190707	0.14766
0.0632039	0.0163208	0.0745035	-0.0108671	0.20544	-0.284051
-0.0799139	0.00445807	-0.0713162	0.10172	-0.234026	0.306509
-0.100738	-0.0391303	0.00237358	-0.106461	0.100834	-0.0570599
-0.0692996	-0.0378144	-0.0830559	-0.101296	-0.125567	-0.122612
-0.0726402	-0.0148712	-0.0274321	0.0234209	-0.0389017	0.147459
-0.0320794	-0.0101624	0.0183292	-0.0773187	0.0763778	-0.214421
-0.0604583	-0.0575529	-0.0902486	0.0149759	-0.0492802	-0.0389523
-0.0975367	-0.0688966	-0.055374	-0.0845974	-0.00870118	-0.145571
-0.0211355	0.0374884	-0.164554	0.108641	-0.179824	0.178738
-0.0114194	0.0443538	0.0351296	0.135317	0.159994	0.0883033
0.0204206	0.0386289	0.0387417	-0.0740403	0.206571	-0.0812865
-0.00407842	0.0201542	-0.0740696	-0.0779435	-0.0725713	0.0049454
-0.0518952	0.0360336	-0.127874	-0.100317	-0.233387	-0.00138974
-0.0400943	0.00398755	-0.0994022	0.119586	-0.0351857	0.134496
0.0104153	0.0398204	0.0507468	0.102671	0.286736	-0.0555584
0.00637612	-0.043593	0.0478203	-0.045338	-0.139456	-0.157614
0.0189765	0.00595248	0.0601666	-0.0965149	0.152945	0.0481252
-0.0930869	-0.0918875	-0.0968384	-0.0560637	-0.0672761	-0.0907766
0.0047843	0.0315675	-0.0478809	0.148805	-0.0396509	0.194074
0.0324913	-0.0203956	-0.000110626	-0.173018	-0.0876773	-0.206508
0.052328	-0.0775422	0.0637902	0.0485284	0.0572158	0.132413
-2.12491e-05	-0.0215775	0.0564978	-0.0947449	0.149002	-0.262394
0.00652498	-0.00825936	-0.0667531	0.00709605	-0.210243	0.0435814
-0.0347971	0.00139791	-0.0299089	0.0212836	0.0687888	-0.0339975
-0.00593579	-0.0139631	-0.00174223	0.124387	-0.0943105	0.177919
0.017429	-0.0152483	0.0319575	0.0775441	0.176705	0.112047
0.0381732	-0.0678274	0.0473582	-0.0232336	-0.0198119	-0.0373127
-0.0482717	-0.271588	-0.0764996	-0.331955	-0.0945394	-0.305069
-0.0290381	-0.0520763	0.0181127	0.00322844	-0.040214	0.0834428
0.0174253	-0.00378088	0.0387984	-0.12045	0.147795	-0.191446
0.0530363	0.253559	0.0285465	0.31514	-0.0652282	0.325232
0.0557167	0.00260425	0.0482154	-0.00903055	0.103062	-0.0350118
-0.0259448	-0.0169704	-0.0121775	0.0197883	-0.0656082	0.0838856
0.0281147	-0.0456526	-0.0241593	-0.144149	-0.041903	-0.143135
-0.0206249	-0.0329705	0.0196953	-0.0304966	0.142259	-0.067504
-0.0189035	-0.018659	-0.0442721	-0.0247035	-0.13505	0.0624996
0.0328365	0.00963446	0.0189975	0.0449844	-0.0395647	0.12832
-0.0318123	0.0237058	0.0397179	-0.0242221	0.0834746	-0.0623083
-0.027584	-0.0214619	-0.0182418	0.0184591	-0.135584	0.0454509
0.0185223	-0.0909514	0.0257351	-0.0784063	0.135265	-0.12716
0.0383078	-9.08375e-05	0.0379083	0.0678122	-0.140225	0.0263924
0.021239	0.0729139	0.0606167	-0.0473255	0.224589	0.0443142
0.0782172	0.0518406	-0.0227965	0.0575104	-0.152	0.102161
0.0160913	0.00987403	0.0332839	-0.0561325	0.116813	-0.0278054
0.0409368	-0.00165787	-0.00703385	0.0834631	-0.0565631	0.112628
-0.000658929	0.0234689	0.0134416	0.0295351	0.0787056	-0.092511
0.00822985	-0.00235313	0.038787	-0.0713514	0.0278407	0.0585945
-0.0451802	0.0591302	-0.058972	-0.0543098	-0.0161748	-0.0439221
-0.00740671	-0.065223	0.000656247	-0.0269636	-0.177173	-0.142184
0.017363	0.00481528	0.0259762	-0.0461293	0.246743	0.00708225
0.0847094	-0.0186871	-0.0241582	0.0819307	-0.117532	0.234032
0.000610411	0.0129679	0.00151476	-0.0194347	-0.0294175	-0.129456
-0.00447053	-0.0367937	0.059763	0.060306	0.119016	0.0960066
0.0215157	-0.0371454	0.0560141	-0.0114382	-0.0854675	-0.0789661
-0.0182138	0.00728346	-0.0198932	-0.0640896	0.113118	0.0405412
-0.0536137	-0.0137682	0.0422057	-0.0184036	-0.0396435	0.0588239
0.0399532	0.0223657	0.00357628	-0.0778799	0.112121	-0.227547
-0.00728858	-0.0681363	0.0473236	0.063446	-0.1898	0.1105
-0.014946	0.050922	-0.0592636	-0.0524128	0.0533863	-0.0633299
-0.0166588	0.0169051	0.0162888	-0.0692853	0.0736085	-0.0239252
-0.0971909	-0.0320639	-0.0639796	0.0959363	0.168937	0.0452884
-0.00167575	-0.00578538	-0.084089	0.097677	-0.00963211	-0.0450221
-0.0405074	-0.0195834	-0.152646	0.235615	-0.15429	0.0679755
0.0250532	-0.0941541	-0.165469	0.351504	-0.299367	0.0646892
0.0573202	-0.0137073	-0.0227314	0.345637	-0.445133	0.0265573
0.0326207	-0.0606143	0.00693087	-0.0110049	0.0109006	0.0120928
0.0189847	-0.0426499	-0.00825422	-0.0226925	-0.00557244	0.00344056
-0.00323725	-0.00329602	-0.00938728	-0.0177465	0.00980657	0.00508475
-0.00290942	0.0114753	-0.0130528	0.00471479	0.0610408	-0.0423861
0.0227761	-0.000427604	0.0101299	0.00845975	-0.0691792	0.0883037
0.00605267	-0.0251797	-0.000846565	0.0216687	0.0523718	0.0168867
-0.0626983	0.039777	-0.00970919	-0.00798023	-0.00379547	-0.0659968
-0.0119163	-0.0308658	-0.0370327	0.0117755	-0.0383142	0.0364931
0.00821382	0.0945354	0.0440059	0.0337707	0.00596201	0.0585707
0.043254	0.00510186	-0.0239929	-0.0199944	0.00374353	-0.0102838
-0.000445962	0.033848	0.0171327	-0.0216445	-0.0353594	-0.0114293
0.00392041	-0.00996953	-0.0223811	-0.0175748	0.0984683	-0.00532448
0.0113681	0.0269201	0.0445308	0.0599476	-0.0751413	0.0792385
0.00308231	0.0325621	-0.0322666	-0.0151187	0.0167009	-0.172128
-0.0248145	0.0309258	0.0234685	-0.00210208	-0.137742	0.0243239
-0.0387228	-0.0506341	-0.00899336	0.02319	0.120725	0.059121
-0.0539024	-0.00858802	0.0104324	-0.035962	-0.0241866	-0.153729
-0.051751	0.09688	-0.0111026	0.0726945	0.138567	0.0210323
-0.0101022	-0.0478179	0.00478901	-0.0405794	-0.216297	0.0278528
0.0582546	-0.0102501	0.0127164	-0.0412018	0.182703	0.0277826
-0.0209336	0.053545	-0.0510439	0.0703596	-0.0356361	-0.0866047
0.0181537	-0.000371754	0.0282355	-0.0123169	-0.124523	0.0110276
0.0557784	-0.0667596	-0.0280085	-0.0223094	0.151367	-0.146147
0.003364	0.080951	0.0256237	0.0569023	-0.0812715	0.187131
0.050434	-0.0890326	-0.018631	-0.079391	-0.0735518	-0.0832947
-0.0245599	0.0587003	-0.0374928	0.0423982	-0.0184647	0.071925
0.019582	0.0251135	0.0346772	0.0645001	0.0463163	0.0561181
-0.103116	-0.0171557	-0.0209916	-0.0912979	-0.015482	-0.140343
-0.104974	0.000599027	-0.0374685	9.71556e-05	0.103414	0.000148594
-0.0567052	0.00594682	-0.00558615	0.0301045	-0.173797	0.202383
0.0271198	0.0983003	0.00885013	0.0205891	0.199845	-0.144165
0.113826	-0.087984	-0.0109713	-0.037185	-0.0743978	0.0100824
-0.00252624	0.021723	-0.0227804	0.0432658	-0.0680211	0.153171
0.0333067	-0.0545267	-0.0104573	-0.0518101	-0.163241	-0.14421
-0.00809062	-0.033155	-0.0184444	-0.0325677	0.0576699	0.0216407
-0.016146	0.0717963	0.0266394	0.105028	0.0414729	0.133568
0.00316669	-0.0161771	0.0314705	-0.0918084	0.103892	-0.0228069
-0.0304287	-0.0577371	-0.00430023	-0.113107	0.0013866	-0.303311
0.017687	0.0409141	0.00917756	0.133955	0.0521706	0.278886
-0.0805634	0.00736994	-0.00514058	0.0117295	0.0339092	-0.10378
-0.0463057	-0.0435455	0.012825	-0.0811449	-0.0530425	-6.77109e-05
-0.0248191	-0.0266781	-0.00202789	0.0568546	-0.0475413	0.0155658
-0.0716574	0.00763792	-0.0726379	-0.0290044	-0.0965145	-0.0217128
0.0106789	0.00595891	-0.0672727	-0.0570103	-0.0429442	0.00639927
0.0617095	0.0682978	0.0202647	0.153978	-0.0529517	0.108274
0.0871427	0.0179082	0.0727913	-0.0151241	0.223177	0.0198066
-0.0323208	-0.00509202	-0.0715809	-0.104306	-0.174588	-0.179824
-0.00386794	0.10298	0.0775806	0.114655	0.214448	0.215528
0.037802	0.0191189	-0.00886059	0.0258806	-0.0852803	-0.107735
0.0284939	-0.0555515	0.0394505	-0.0879823	-0.0375207	-0.0873743
0.0181811	0.0529034	-0.0438109	0.0357777	-0.0247934	-0.0384635
-0.0590103	-0.0249469	-0.0475667	0.0268441	-0.168264	0.149498
0.00291121	-0.0371921	0.0788675	-0.0426908	0.315685	-0.19005
-0.0944237	-0.0146006	-0.0622193	-0.0091719	-0.11079	0.0609448
-0.0230169	-0.00847131	-0.0267496	0.0584264	-0.0764445	-0.0151019
-0.0355613	-0.087071	-0.0395731	-0.0271811	-0.0827298	0.0668158
-0.0440952	0.042994	0.120884	0.0730477	0.34559	0.108993
0.0329034	-0.0489322	-0.0184337	-0.0557528	-0.198287	0.0202167
0.0645756	-0.0450311	-0.00615311	-0.0777124	0.0570496	-0.138288
-0.0248341	0.0803545	-0.0205087	0.111039	0.0444393	0.235587
-0.0603094	0.040863	-0.0724098	0.0123545	-0.173733	-0.0543765
0.00840039	0.0351715	0.0550448	-0.0229939	0.280762	-0.142226
-0.0470929	-0.0259776	-0.0802655	-0.0200329	-0.15768	-0.130696
0.06825	0.0398274	0.0866244	0.0565566	0.0679501	0.218133
0.00146207	0.00347972	-0.00849921	0.0360077	0.155921	-0.0894363
0.0226638	-0.0347194	-0.047145	0.0574722	-0.225442	0.140627
0.0829432	-0.0643423	0.0823717	-0.121765	0.0213793	-0.385222
0.0184735	0.0243987	0.0883197	-0.0870143	-0.028274	0.0407549
-0.0378879	0.0851564	-0.00718144	0.0544377	0.0922366	0.146321
-0.0255739	0.0506049	-0.0399034	0.0320715	-0.160382	0.00558662
0.0380847	0.0648846	0.120719	0.0789672	0.206642	0.203587
-0.0124951	-0.0466524	-0.0409335	-0.141916	-0.0719432	-0.213331
-0.131643	-0.00927174	-0.103332	0.0735754	-0.168047	0.164915
-0.0984082	0.0587333	-0.0852036	0.0801356	-0.110977	0.0780281
0.0286116	-0.0371355	0.0176033	0.000943184	0.16311	-0.0704639
0.0521517	-0.0763045	0.0869257	-0.105916	0.051463	-0.0897375
-0.015776	-0.0348784	-0.11346	-0.0679019	-0.118779	-0.0933641
0.0373083	0.0362948	-0.0322236	0.0690233	-0.201378	0.128016
0.0929125	0.0376042	0.188202	0.0372616	0.442139	-0.0585663
-0.0399567	-0.0409732	-0.0649304	0.0319116	-0.135467	0.148327
0.0475067	-0.0710095	0.125047	-0.102749	0.245046	-0.0255051
-0.0069879	-0.0817841	-0.0719474	-0.152895	-0.194503	-0.269955
0.00696259	0.144367	0.0371361	0.225435	0.0747434	0.345147
0.0126684	-0.0711355	0.0286457	-0.153913	0.0643031	-0.354709
-0.125684	-0.107389	-0.0947646	-0.156088	-0.13559	-0.185346
-0.0209544	0.126629	0.0189464	0.152807	0.0750547	0.183106
-0.0136441	-0.00439614	-0.0909532	0.018187	-0.168012	-0.0148962
0.0880723	-0.000566721	0.0489518	-0.0208003	0.146092	-0.0203232
0.0945917	0.0627646	0.0396433	0.12767	-0.00351527	0.139754
0.108377	-0.00463182	0.180855	0.018514	0.156596	0.0690047
-0.115548	-0.0407138	-0.170145	-0.045388	-0.229718	-0.0288167
0.111505	-0.0464173	0.134317	-0.0118652	0.150863	0.0257488
0.0854037	-0.0173625	0.0249589	-0.081288	-0.0268747	-0.161532
0.0404131	0.310452	0.00297979	0.406246	0.0708415	0.432173
-0.0468266	-0.285702	0.0177054	-0.41423	-0.0517693	-0.580737
-0.165607	0.133628	-0.192218	0.211405	-0.157772	0.234386
0.132009	0.108671	0.191841	0.162649	0.25649	0.205781
0.0211117	-0.0398595	-0.00170204	-0.10657	-0.0615038	-0.184008
-0.0251389	-0.0119731	-0.0552479	0.0218456	-0.110531	0.10013
0.0417356	-0.0466423	-0.0305541	-0.0262525	-0.0330282	-0.054578
0.100967	-0.00473005	0.12572	0.0411516	0.208998	0.145238
-0.0188016	-0.0617359	-0.02955	-0.11722	-0.0980782	-0.193817
0.020759	0.126826	0.00677493	0.088783	0.0145582	0.0764374
-0.0285643	0.0192328	-0.00617889	-0.00329208	0.0133741	-0.0161554
0.0368497	0.0599779	0.0402275	0.10246	0.101201	0.217441
0.0379336	-0.023672	0.0386123	-0.12227	0.0468208	-0.255015
-0.137332	0.0261501	-0.0945868	0.0811849	-0.133831	0.218665
-0.0788332	-0.0542662	0.00296846	-0.0161024	0.0485701	-0.046181
0.0563119	-0.0244012	-0.000552803	-0.0803688	-0.12252	-0.0133111
0.062901	-0.0561897	0.00798166	-0.140283	-0.0404713	-0.12789
0.0850495	-0.0427335	0.0717503	0.00798875	-0.0252324	-0.0495214
0.170236	-0.0184788	0.203536	0.01917	0.241434	-0.00180328
-0.211879	-0.0085628	-0.24489	-0.00373906	-0.228794	-0.0752863
-0.0604057	-0.0602949	0.0665153	-0.0129129	0.216447	0.0685444
-0.0851855	-0.0612533	-0.13699	-0.0753484	-0.238353	-0.152852
-0.000333831	0.00798666	-0.116702	0.0437757	-0.203188	0.096879
0.230873	-0.051285	0.277214	-0.0676905	0.46472	-0.0727696
0.182964	-0.0396144	0.242694	-0.10041	0.215915	-0.0584617
-0.0590331	-0.0173388	-0.213474	0.0462426	-0.353936	0.0972075
-0.0531812	0.0454167	-0.0556135	0.0628719	-0.0896398	0.106515
-0.0245684	0.022896	-0.0324951	-0.0206916	-0.0746684	-0.0527332
-0.0458137	-0.0351205	0.011566	-0.0242871	0.14599	0.0387148
-0.438539	-0.0825363	-0.358615	-0.0151097	-0.593088	-0.0219517
0.351839	0.0489004	0.346091	0.0952499	0.866165	0.100167
0.0655656	-0.0155855	-0.0844153	-0.0870349	-0.340216	-0.110154
0.0155757	-0.0246169	0.0550507	-0.00742701	0.123235	-0.0607365
0.039237	-0.0281721	0.0965585	-0.0542162	0.167091	0.0506431
0.0591871	0.0854476	-0.0566243	0.100007	-0.27623	0.0137547
0.156307	0.0893638	0.153034	0.164045	0.0922933	0.136949
0.0965474	0.0871212	0.129976	0.0298079	0.22043	-0.13761
0.0321596	0.0492901	-0.0889087	0.0303571	-0.213125	-0.0453323
0.0163457	0.107285	0.0320807	0.152874	0.18466	0.178172
0.0618133	0.0251896	-0.0238062	0.0445051	-0.110563	-0.0640774
0.00681692	0.0278518	0.056605	0.0701293	0.0372406	0.121558
0.0413393	-0.0110158	0.0911368	-0.104929	0.176677	-0.311767
-0.090271	0.0166552	-0.119028	0.0929325	-0.169667	0.283335
-0.0965318	-0.0829227	-0.0457678	-0.12328	0.0372144	-0.0511784
-0.0757664	-0.0612428	-0.0839349	-0.110208	-0.135535	-0.0740694
-0.0494615	-0.0618215	-0.045278	-0.0392758	-0.0389407	0.117523
-0.0442605	-0.0841214	-0.0109355	-0.120858	0.0404141	-0.167577
-0.0973945	-0.0129387	-0.0785517	-0.0504452	-0.065618	-0.020364
-0.128318	-0.0575681	-0.0603924	-0.142692	-0.0533572	-0.183053
-0.105106	0.0864909	-0.0727666	0.120551	-0.134445	0.143097
0.0022777	0.0520877	0.00307068	0.0920618	0.106765	-0.0024935
0.000847906	0.0575414	0.0671367	0.0189249	0.0995135	-0.057687
-0.0742135	-0.00108302	-0.0300281	-0.0104789	-0.0719714	0.057566
-0.0582181	0.0191025	-0.119848	-0.00980002	-0.160294	0.0250903
-0.00881781	-0.00126851	-0.0282681	0.110293	-0.0179741	0.151213
0.0487926	0.0816159	0.0263946	0.0462608	0.220667	-0.0678716
0.0794777	-0.097659	0.0205788	-0.140873	-0.117355	-0.197489
0.0162275	-0.0822648	0.0217163	-0.0275123	0.106263	0.097955
-0.126011	-0.076507	-0.0909071	-0.122198	-0.0722476	-0.119086
0.00476082	0.0883651	0.00826015	0.108129	0.00656933	0.11064
0.0142444	-0.12466	0.00864054	-0.119831	-0.0953492	-0.164698
0.0795269	-0.0514314	0.0615677	0.0330113	0.122753	0.128665
-0.0217649	-0.0508577	0.0678837	-0.135927	0.0901491	-0.252733
-0.0227078	0.00563928	-0.067789	-0.00511706	-0.149587	0.103692
-0.0429425	0.0258819	0.000387177	0.0324153	0.0802655	-0.00627083
0.00204298	0.00376555	-0.00503331	0.145087	-0.0759508	0.20403
0.0117293	-0.0109605	0.0309844	0.0180137	0.104926	0.0694419
0.0389659	-0.081521	0.0142629	-0.131577	-0.0316687	-0.042794
-0.0566822	-0.337739	-0.0584856	-0.319979	-0.0752855	-0.340485
-0.0262594	-0.0835711	-0.016907	-0.0384702	-0.0815503	0.054144
0.0414612	-0.00368236	0.0662345	-0.058774	0.144543	-0.140234
0.0409695	0.32397	0.0371179	0.256704	-0.0210639	0.31627
0.0901883	0.0453096	0.0302653	0.0194707	0.0556464	-0.0659207
-0.0460936	-0.0249661	-0.0487041	0.0482161	-0.0789773	0.0738991
-0.00976667	-0.0556912	0.0683781	-0.0888103	0.0607203	-0.109008
-0.0151514	-0.0227695	0.0204401	-0.0572711	0.0992812	-0.0271947
-0.0427192	-0.041651	-0.00648889	-0.0379475	-0.0891894	0.0732513
0.0217762	-0.0156527	0.0333212	0.0318995	0.00272858	0.116405
-0.00492561	-0.0108567	0.00164002	0.0123038	0.0181581	-0.0516688
-0.00637257	-0.0104932	-0.0139064	-0.0205833	-0.117781	0.0175335
0.0535603	-0.0695362	0.0451626	-0.100436	0.107604	-0.151663
0.0460626	-0.015239	0.0381981	0.0524092	-0.0838837	0.0533605
0.0550904	0.0111518	0.0216468	-0.0143055	0.169888	0.0158207
0.0674547	0.0448552	-0.0479491	0.101996	-0.101996	0.106477
-0.0167814	0.0146613	-0.0280217	-0.00659856	0.0694062	-0.0245168
0.0769835	0.103116	-0.0075781	0.0165621	-0.0876606	0.0942158
-0.00341567	-0.00774059	0.0348229	0.0126235	0.108583	-0.117196
0.0233002	-0.00884555	0.0255963	-0.0237282	-0.00556201	0.148868
-0.0236318	0.00966762	-0.0595667	-0.0239185	-0.0509054	0.00644183
0.0553485	-0.0187637	-0.0293671	-0.0417536	-0.180206	-0.217354
0.00720084	0.000859097	0.0711	0.0202223	0.237753	0.00423932
-0.0143854	-0.0438729	0.0329772	0.106919	-0.04259	0.155131
0.0476707	0.0506194	-0.0323809	-0.0161749	0.0208401	-0.0480087
0.0139097	0.000244096	-0.0165382	0.0416938	0.0971601	0.0818714
0.035753	-0.0130117	-0.0113214	-0.0581885	-0.0648435	-0.0723839
0.0231402	-0.0074105	-0.0135921	0.029964	0.107546	0.0895094
-0.0340651	-0.0322332	-0.00241721	-0.0972772	0.000509977	0.00657094
0.0467626	0.000710011	-0.0480488	-0.00110772	0.109015	-0.100936
0.093581	-0.0585441	0.000147253	0.0195985	-0.254463	0.0917718
0.0460185	0.0663869	-0.0684852	0.0843855	0.0417721	-0.0394998
-0.0496695	0.0491385	0.0184197	0.0942445	-0.0582398	0.0136942
-0.10993	-0.00342993	-0.00617358	-0.0207829	0.156816	0.00544471
-0.162506	0.106146	0.0572885	0.123406	-0.131162	-0.0738707
-0.129081	0.0510249	-0.00141495	0.06732	-0.105949	-0.0269207
-0.173141	0.0449206	0.0966173	0.0854324	-0.0627383	-0.135085
-0.0785487	-0.00351101	0.137831	-0.0303847	-0.0955098	-0.196765
0.012238	-0.047687	0.0011058	-0.000862598	0.0112786	0.00829083
-0.00971156	-0.0330027	-0.00917882	0.00601417	-0.0118827	-0.00589168
-0.0240849	-0.0113196	0.00500908	0.00592202	0.0304466	-0.0108153
-0.0102493	-0.032349	-0.0132973	-0.00982624	0.0284285	0.00163674
-0.0147013	-0.0105708	-0.0100296	-0.0018937	-0.0222435	0.0652221
-0.0243742	0.00445512	-0.0241216	0.00190067	0.0351065	-0.00110865
-0.0220825	0.0271048	0.0429114	-0.0508843	-0.00967216	-0.0640408
-0.0167288	-0.0128599	-0.0674032	0.0248015	-0.0650721	0.0443151
0.0167996	0.00552285	0.0178994	-0.0195669	-0.0236611	0.0551423
0.0064709	0.0375529	-0.0119343	0.0346717	0.0360463	-0.0384998
-0.0235688	0.030615	0.0243337	-0.0249509	-0.0564196	0.00822794
0.0223449	-0.0672981	-0.0247396	0.0316625	0.102377	-0.00968111
-0.0281703	0.0340965	0.0350115	0.0323082	-0.0748782	0.116748
0.00907046	0.0877661	-0.0428968	-0.0228996	0.0374645	-0.173311
0.00110166	0.0665101	-0.012408	0.0571733	-0.177489	0.0770478
0.0167568	-0.0177235	0.037951	-0.0222659	0.149898	0.0648873
-0.0960055	-0.0505756	-0.0436841	-0.0512814	0.0139371	-0.226991
0.000242278	0.0111957	0.0177791	0.0393934	0.116861	0.0575047
0.0254604	-0.0712031	0.010125	0.00315851	-0.234533	0.0920915
0.113275	-0.0140266	0.0171697	-0.0583778	0.197351	0.00061965
-0.0194355	0.0962166	-0.0175948	0.0847868	-0.0669416	-0.0188571
-0.00715232	-0.00546396	-0.0593407	0.0333427	-0.113292	0.0582727
0.0137502	-0.0947942	0.0139633	-0.0642306	0.174954	-0.239037
-0.0550344	0.0486252	0.0448562	0.067482	-0.0667556	0.236571
0.0445405	-0.0190377	-0.0513789	-0.0644854	-0.100474	-0.129238
-0.0671781	0.0586354	-0.04877	0.0375664	-0.0332934	0.12054
0.00895131	0.0218998	0.040916	0.00879449	0.103368	0.0251521
-0.0495937	0.000159681	0.00320882	-0.0488525	-0.013854	-0.15873
-0.0748132	-0.0431946	0.0236195	-0.051179	0.153445	-0.0375932
-0.0801174	-0.0180371	-0.0300864	0.0530673	-0.262841	0.265807
0.0532534	0.149696	0.0178413	0.0224394	0.281865	-0.180936
0.104184	-0.0643162	-0.0274387	0.00499898	-0.117666	0.0139218
-0.0119366	-0.00681877	-0.0561403	-0.00646341	-0.0841598	0.174089
0.0859148	-0.0478011	-0.00945689	-0.038092	-0.198435	-0.209737
-0.0154916	-0.04484	0.038848	0.0246479	0.0937835	0.0483564
-0.0687247	0.041123	-0.040093	0.0817356	0.0423675	0.154575
0.0343188	-0.0150791	0.0492531	-0.0811759	0.156763	-0.062485
-0.0407207	-0.0662575	0.0213335	-0.105996	0.00371017	-0.346974
0.00486056	0.0395145	-0.0126457	0.144166	-0.00861539	0.347042
-0.0793969	0.00982302	-0.0270765	0.01388	0.0645275	-0.102044
-0.0207379	-0.0369765	0.0288818	-0.155994	-0.0615622	-0.00636381
-0.0194648	0.026551	-0.0175126	0.10983	0.00169428	0.0114973
-0.068722	0.0118021	-0.103692	0.0108972	-0.17991	-0.00205112
-0.00010813	-0.0451246	-0.0142015	-0.0708837	0.00843814	-0.0830644
0.0758796	0.0545464	0.00395101	0.130597	-0.160001	0.202379
0.120443	0.0417973	0.103084	-0.00724012	0.316044	-0.015269
-0.071485	0.00807053	-0.104447	-0.0786839	-0.171153	-0.236935
-0.0463314	0.0895975	0.0187616	0.0859739	0.123032	0.281272
0.0738863	-0.0126175	0.0669498	-0.00797874	0.00192842	-0.143998
-0.00284384	-0.0258105	0.0459735	-0.111887	0.0191652	-0.0801897
0.0427958	0.0183104	-0.0231198	-0.00179315	-0.104332	0.0289409
-0.0287428	-0.0312503	-0.0538808	0.0316702	-0.209733	0.221519
0.0336658	-0.102151	0.0548162	-0.0357338	0.384606	-0.252739
-0.0336926	-0.00804567	-0.11317	-0.00838429	-0.143152	0.0537726
0.0221904	0.0245005	0.036656	0.0885321	-0.129591	-0.00368506
0.0166138	-0.0182521	0.0205528	0.0021925	-0.0294044	0.0738707
-0.0979423	0.0322511	0.0226391	0.0534502	0.421332	0.100013
-0.00371759	-0.0142937	-0.0355358	-0.0394059	-0.231069	-0.0457662
-0.0045337	-0.0522874	0.0500822	-0.0699955	0.0836008	-0.160145
-0.0642006	0.0531999	0.030288	0.0679676	0.0606022	0.261763
0.0391453	-0.00118506	-0.143888	0.00831163	-0.327182	-0.038877
0.131499	0.0129318	0.00903749	-0.0466488	0.377951	-0.228019
-0.0620454	0.0340605	-0.0751165	0.028288	-0.205592	-0.150987
0.00290779	0.0273213	0.10877	0.0482302	0.0406568	0.2742
0.0225046	0.0263836	0.00951163	0.00191146	0.229747	-0.128846
0.00518626	-0.0425668	-0.00321759	-0.0102227	-0.358192	0.165514
0.0340609	-0.0746896	0.111078	-0.111841	0.142661	-0.382204
-0.0276259	-0.00335521	0.0494663	0.0338872	-0.0890139	0.0736229
-0.0718367	0.106117	0.00523828	0.0705954	0.186369	0.163558
-0.0301914	0.025389	-0.0376881	0.0158787	-0.223786	0.00814289
0.082212	-0.0100684	0.0876442	0.0472264	0.25634	0.268434
0.00208303	0.01332	0.0224178	-0.120728	-0.13631	-0.288804
-0.0790821	0.00484341	-0.130325	0.107762	-0.220385	0.286172
-0.134729	0.0892021	-0.112013	0.0596034	-0.125457	0.102244
0.0933848	-0.0204777	0.0317011	0.029791	0.19693	-0.127132
0.0858074	-0.059841	0.0894702	-0.128683	0.165618	-0.122789
-0.0165689	-0.0128099	-0.0666597	-0.00562364	-0.1327	-0.173581
0.0449204	0.0103207	-0.0650903	0.0689936	-0.296779	0.199014
0.11087	0.00482631	0.067044	0.00340539	0.475834	-0.0906304
-0.0406157	-0.0555564	-0.0513123	0.000878334	-0.185476	0.177391
0.0390672	-0.0824524	0.172925	-0.118285	0.338891	-0.0765767
-0.0232585	-0.0590157	-0.0651578	-0.113686	-0.246498	-0.304199
-0.0223712	0.162063	0.049417	0.125599	0.0341685	0.502433
0.00334761	-0.0533183	0.0287834	-0.166826	0.117189	-0.396348
-0.0795386	-0.0961449	-0.0613344	-0.121479	-0.168778	-0.246772
-0.0121131	0.091957	0.0917476	0.14976	0.121364	0.301876
-0.0275991	-0.00866109	-0.136112	0.0684753	-0.241935	-0.0081532
0.0556724	-0.00389642	0.0543725	-0.0023517	0.181257	-0.0859138
0.0799894	0.0504474	0.0272173	0.0921414	-0.009011	0.144102
0.115393	0.0160279	0.139975	0.00841123	0.230808	0.053168
-0.0581492	-0.0294579	-0.17816	-0.0302579	-0.292601	-0.0299106
0.104871	-0.0711988	0.141348	-0.0016796	0.166268	0.00422961
0.0525042	0.0405732	0.103155	-0.0868307	0.000538498	-0.229259
-0.0403855	0.274759	-0.0303589	0.395351	0.0575161	0.531415
-0.0107948	-0.239666	0.0568762	-0.462567	0.0244215	-0.652077
-0.126844	0.127369	-0.279299	0.237232	-0.2597	0.282269
0.119608	0.0473575	0.20294	0.172586	0.30938	0.241439
0.0327844	-0.0502578	0.0466448	-0.110611	-0.0266378	-0.286069
0.000397325	-0.0339594	-0.0298515	0.0129736	-0.144156	0.173077
0.0343454	-0.0282806	-0.00808764	-0.0622338	-0.0683784	-0.0991678
0.0770834	0.00134271	0.0738644	0.0563328	0.244126	0.230969
-0.00495088	-0.0264128	-0.0240502	-0.0993263	-0.143981	-0.267043
-0.00822943	0.109104	0.02905	0.102443	0.0282313	0.0842014
-0.0577055	0.0048911	0.0182177	0.0186312	0.0222772	-0.0627255
-0.00150067	0.0744113	0.00156462	0.0646414	0.0984361	0.331922
0.0662421	-0.0160093	0.0798808	-0.159801	0.0494193	-0.398839
-0.102084	-0.000782311	-0.0971282	0.0926174	-0.176087	0.325081
-0.0776419	-0.0306375	-0.0626468	-0.0105892	0.0642198	-0.075424
0.0550483	-0.0366815	-0.00590679	-0.0505725	-0.129511	-0.0258931
0.0270534	-0.0702335	-0.00520235	-0.0956729	-0.0277891	-0.172528
0.102352	-0.0740283	0.0949635	0.0232192	0.0185249	0.0186208
0.17383	-0.00089854	0.227238	-0.0229614	0.302799	-0.0222917
-0.164034	0.0488114	-0.358687	0.0295931	-0.381706	0.017431
-0.0421222	-0.0511805	0.110315	-0.0134458	0.382526	0.0843965
-0.0839302	-0.0401393	-0.126086	-0.0488098	-0.296497	-0.18746
-0.01371	0.00568438	-0.0974582	0.0440181	-0.294241	0.191853
0.255305	-0.0764987	0.261719	-0.106333	0.523626	-0.133252
0.141042	-0.0392178	0.281628	-0.118655	0.299244	-0.138492
-0.114184	-0.00166112	-0.158243	0.0562213	-0.411237	0.12266
-0.0583814	0.0528396	-0.0725121	0.0820573	-0.0805853	0.0835926
-0.0408595	0.0040186	-0.0090358	-0.0398728	-0.0685164	-0.093765
-0.00922087	-0.0154951	0.067948	-0.0292976	0.165922	0.0380732
-0.348929	-0.0340953	-0.487192	0.0592663	-0.671506	0.0613675
0.351716	0.0442002	0.332715	0.0413811	0.806575	0.126571
0.0383906	0.00781879	-0.0170874	-0.0437419	-0.346994	-0.131898
0.0023461	-0.0275978	0.0405476	-0.0264735	0.185727	-0.113277
0.0232368	-0.0287828	0.040833	-0.0624942	0.154533	-0.0347204
-0.0354396	0.0995224	-0.0622008	0.0966198	-0.308689	0.0475359
0.0658545	0.0736352	0.12517	0.138623	0.107111	0.20853
0.0500149	0.0478138	0.121528	0.000880539	0.265537	-0.180863
-0.0333948	0.0773758	-0.0732825	0.0628415	-0.235828	-0.0534599
0.00542694	0.0631585	-0.00858414	0.129315	0.244093	0.231252
0.0140919	0.0388322	0.0293781	-0.0251629	-0.0960037	-0.0627899
0.0239446	-0.0174313	0.0232212	0.0388086	0.0241975	0.197626
0.0957648	-0.01258	0.093057	-0.0441844	0.254367	-0.338372
-0.0562254	-0.00589687	-0.0962783	0.0616715	-0.291558	0.366299
-0.0917244	0.0145808	-0.00664926	-0.0390235	0.0814969	-0.0828341
-0.0469996	-0.0232685	-0.091318	-0.0736672	-0.186582	-0.145525
-0.0286038	-0.0448288	-0.004145	-0.0622725	-0.0770636	0.172618
0.034729	-0.0741127	0.0666302	-0.117638	0.0595077	-0.247944
-0.0159021	-0.053655	-0.000183105	-0.0733709	-0.0672522	-0.0575126
-0.108069	-0.0321709	-0.0678566	-0.114542	-0.0122921	-0.152146
-0.0836715	0.0633224	-0.18487	0.128087	-0.217541	0.204337
-0.0136114	0.074998	-0.00728393	0.123277	0.159203	0.0714835
-0.0257989	0.0538111	0.0897849	-0.0473027	0.161211	-0.100254
-0.053134	0.00144935	-0.0690323	0.0266957	-0.104851	0.0199629
-0.0797106	0.0146337	-0.141898	-0.0301525	-0.210262	0.0121482
-0.0386511	-0.0377909	-0.0546614	0.0928203	-0.0492952	0.214614
0.0795657	0.0454401	0.065856	0.0113136	0.290175	-0.131836
0.126046	-0.0562703	0.082678	-0.0916023	-0.154795	-0.201615
-0.0121055	-0.0695835	0.0240935	-0.0344512	0.196174	0.0505712
-0.0857347	-0.0599446	-0.111342	-0.071678	-0.0901286	-0.100051
0.00567915	0.0528445	-0.0530748	0.147299	-0.0803776	0.209826
0.0128087	-0.0792536	-0.0116456	-0.198947	-0.095285	-0.224609
0.0552356	-0.0798276	0.0675645	0.0350866	0.113113	0.15593
-0.027233	-0.00526416	0.0606526	-0.127647	0.169072	-0.357163
-0.0271802	0.00568289	-0.0617078	0.0423603	-0.23353	0.108489
-0.0241016	0.0135171	-0.0481477	0.00973767	0.114886	-0.0443719
-0.00923003	-0.0290506	0.00195304	0.10921	-0.0909522	0.273471
0.0145189	-0.0438632	0.0191395	0.0294375	0.159085	0.106057
0.0302188	-0.0726099	0.0524467	-0.0951254	-0.0314917	-0.0508199
-0.012404	-0.358022	0.000316903	-0.333326	-0.0632877	-0.377544
-0.0107876	-0.115442	0.012197	-0.0315866	-0.0573284	0.100051
0.00650416	-0.00526234	0.00664397	-0.0496951	0.172792	-0.232586
0.0356646	0.393481	-0.0448922	0.230211	-0.0884429	0.459008
0.0646732	0.00882456	0.0567104	0.0027504	0.0828057	-0.0982628
-0.0473993	-0.0504884	-0.0167291	0.0384362	-0.0945437	0.0852172
0.0382342	-0.0263653	-0.021334	-0.0904568	0.015901	-0.106183
0.021556	-0.0439914	0.0190435	-0.0248668	0.166763	-0.0827721
-0.0452475	-0.0107641	-0.0271454	0.0180502	-0.115252	0.0638271
0.0191087	0.00039956	0.0129125	-0.00208235	-0.0304022	0.137009
0.0216547	-0.0308412	0.0551429	-0.00214145	0.0082719	-0.0753736
-0.0234136	0.0181996	-0.0229785	-0.000303388	-0.0931709	0.0476303
0.0131724	-0.111621	0.0388376	-0.120034	0.1146	-0.162161
0.116923	-0.0719376	0.0323593	0.0521014	-0.13778	0.0486235
0.0350758	0.036965	0.0424765	-0.0449671	0.230338	0.0152223
0.0273941	0.0316653	-0.0285284	0.0762547	-0.14691	0.164218
0.019729	0.0115875	0.051491	-0.0286077	0.112208	-0.0621548
0.0674675	0.037155	-0.0271041	0.0705287	-0.0799487	0.126056
0.00979877	-0.0237695	0.0374325	0.0268701	0.148135	-0.105699
0.0498388	-0.0153511	0.0142353	-0.0435123	0.00174454	0.118305
-0.0206867	0.0239582	-0.00503021	-0.0801459	-0.0692253	-0.0611963
0.04045	0.0528294	0.0435027	0.039187	-0.226112	-0.184401
-0.0581287	-0.00587907	0.0237911	0.0280373	0.343514	-0.0106476
0.115998	-0.0757625	0.00236741	0.0833676	-0.251023	0.261786
-0.046788	0.0306704	0.0301631	-0.00384489	0.0229205	-0.140668
0.033584	-0.0246796	0.0123593	-0.00234118	0.0963965	0.122924
-0.00612265	-0.0407953	0.0673078	0.0199067	-0.0619979	-0.0898045
0.0858551	0.00930361	0.0366856	-0.0486279	0.0772548	0.0713917
-0.0641051	0.0558146	-0.0052616	-0.0479731	0.0164486	0.0596948
-0.0269548	-0.0197799	0.00329351	-0.0534593	0.0939517	-0.231657
0.181655	-0.0148203	0.0222382	0.0468871	-0.241825	0.13967
0.0176857	0.0366861	-0.0305337	-0.0297274	0.0271446	-0.0695426
-0.143895	0.0117108	0.0428054	0.0170948	0.0252701	0.0113819
-0.147821	0.0444518	-0.105131	0.0891537	0.220799	-0.00331074
-0.176249	0.143612	-0.0838006	0.134117	-0.0343348	-0.0393312
-0.239378	0.0377239	-0.13785	0.136835	-0.0979345	0.0366617
-0.245377	0.0117915	-0.300705	0.134932	-0.127211	0.0495334
-0.179523	0.0119846	-0.210813	0.00852197	-0.135104	0.0144449
0.0333598	-0.0490614	-0.0094783	-0.00108725	0.0204172	0.0264103
0.0343916	-0.0248943	-0.0316349	0.00281203	-0.00836892	0.00532866
-0.00238141	-0.0114872	-0.0137444	0.00862306	0.00242795	-0.00378388
0.00814229	-0.00101426	-0.0225314	0.00329274	0.0479926	-0.0242942
0.02323	0.00836346	-0.01239	0.00417155	-0.0586502	0.0873464
-0.0127259	-0.0174519	0.00525062	0.00700814	0.0641113	-0.00257027
-0.0301649	0.00452352	0.0165361	-0.00503153	-0.00819278	-0.0913662
0.0092611	0.0171215	-0.0370141	-0.0240225	-0.0807112	0.0575701
-0.00898692	0.00115582	0.0232134	0.0164235	0.033129	0.0596426
-0.0243205	0.0223524	-0.0292907	0.015523	0.0176851	-0.00342298
0.0542236	0.0483043	0.0116731	-0.00335056	-0.00588797	-0.047389
-0.0272045	0.0205482	-0.0157819	-0.0179687	0.137644	-0.0238336
0.0442869	0.0277349	0.00746892	0.018004	-0.133259	0.13763
-0.0488841	-0.0203871	-0.0171333	0.011149	0.0522738	-0.171357
-0.00820097	0.0365521	0.000638902	0.0276482	-0.22755	0.0948136
-0.0141308	-0.0456849	0.0220992	-0.0150201	0.204515	0.0646949
-0.0880003	0.00822514	-0.0524355	-0.0254099	0.0347652	-0.256723
-0.0244162	0.0762278	0.00695534	0.0357568	0.110992	0.0200092
0.0197909	-0.0629045	0.0446124	-0.0418836	-0.296748	0.0840325
0.0538985	-0.0362023	-0.00870462	-0.0196931	0.203441	0.0353154
-0.0260936	0.0267659	-0.0451985	0.0918025	-0.0472395	-0.0104988
0.0390533	0.0035218	-0.00431772	-0.00486809	-0.207504	0.0454714
0.0447486	-0.0731344	-0.0175951	-0.0658816	0.231387	-0.178879
-0.0283958	0.067652	0.0553464	0.0653865	-0.11047	0.221361
0.00495526	-0.0709113	-0.0171063	-0.0493977	-0.0780582	-0.173648
-0.033287	0.0380833	-0.0373603	0.0390132	-0.0140883	0.109475
0.0225413	0.0147696	0.0584397	0.0196092	0.0861987	0.00923568
-0.0508425	0.00907344	-0.0176475	-0.0610293	0.0397072	-0.150646
-0.115421	0.0251302	0.00888221	-0.0520893	0.153531	-0.0351653
-0.0644954	0.0436922	-0.00698107	0.0571499	-0.258553	0.27741
-0.00168017	0.0920255	0.000460111	0.0388704	0.21482	-0.217517
0.0705223	-0.0623916	0.0138187	-0.0397363	-0.10768	0.030412
0.0341171	-0.0348884	-0.0947911	0.00918764	-0.0325906	0.156535
-0.00641522	-0.0365046	0.00974987	-0.0228863	-0.206735	-0.225626
0.0171935	-0.0321602	0.0396759	0.019058	0.0457706	0.0572219
0.0104243	0.0665555	-0.0530661	0.0586881	0.0663836	0.141206
0.00709377	-0.01525	0.0518703	-0.0798003	0.146639	-0.011631
-0.00703205	-0.0374521	-0.0380572	-0.0552291	0.0488835	-0.324767
0.0102086	0.0474167	0.0475653	0.155817	-0.0152295	0.320405
-0.129656	-0.0261387	-0.0208589	-0.0120095	0.00149602	-0.05623
0.00391016	-0.0460339	0.0431159	-0.119035	-0.0375237	-0.0514978
0.00181193	0.00204116	0.00672664	0.072933	0.00389129	0.00738877
-0.111801	0.00311297	-0.0862341	0.00105983	-0.222925	0.0103877
0.0303729	0.021257	-0.0585609	-0.0904028	0.0272986	-0.0753008
0.0484871	0.0633789	0.0146784	0.0932667	-0.0746627	0.16547
0.0505693	0.0095318	0.132963	0.0356342	0.248693	-0.017742
-0.0283157	-0.0352759	-0.122806	-0.0832863	-0.225159	-0.2416
-0.00242472	0.0793532	-0.0136354	0.125368	0.186718	0.307701
0.0557756	0.0100386	0.0891823	-0.0197618	-0.00141436	-0.0922092
0.0478102	-0.0684974	0.0464108	-0.0759256	-0.00921588	-0.126002
0.0243914	0.0276496	-0.0613043	0.00377893	-0.0818942	0.0292419
-0.0398245	-0.0302693	-0.0606267	0.0440208	-0.17366	0.224537
-0.0262436	-0.0488427	0.0717782	-0.0378778	0.31419	-0.248613
-0.131726	0.00152582	-0.107125	0.0098418	-0.0560972	0.0709946
-0.0075009	0.0208628	0.073028	0.0575224	-0.148926	-0.054994
-0.0245375	-0.0180739	0.0375848	-0.0385169	0.0271076	0.0979762
-0.0525949	0.0542883	-0.00409413	0.0612642	0.303647	0.0911667
0.027119	-0.046148	-0.0144168	-0.0802938	-0.223663	-0.0316597
0.0155179	-0.0656469	0.0666552	-0.0504215	0.113905	-0.166521
0.0122661	0.0659658	0.0146935	0.11109	0.0468566	0.245691
-0.0356986	0.0309308	-0.106708	0.00908607	-0.343681	-0.0792341
-0.0295708	0.0313945	0.0188506	-0.0566375	0.297259	-0.207483
-0.0297675	-0.0212199	-0.0794264	0.00677955	-0.154787	-0.170361
0.0655697	0.0248566	0.110056	0.0427136	0.104652	0.265494
0.0115304	-0.013213	-0.0226036	0.00975925	0.175079	-0.126756
0.0566579	-0.0317697	-0.00257142	-0.017442	-0.311849	0.136126
0.0731661	-0.0686875	0.0781497	-0.0771399	0.112944	-0.332092
0.0310931	0.0461848	0.0728619	0.0147895	-0.0436425	0.093278
-0.0152118	0.0617151	-0.029215	0.0734411	0.203478	0.239849
-0.0307976	0.0359507	-0.0542647	0.0325384	-0.185351	-0.0332999
0.0245533	0.0221791	0.115973	0.0558509	0.176845	0.266563
-0.0291799	-0.00957608	0.03068	-0.165832	-0.0340166	-0.266281
-0.105276	0.020332	-0.146093	0.0616629	-0.179796	0.26375
-0.101676	0.073816	-0.097348	0.0631185	-0.0861561	0.0483248
0.0217482	-0.035709	0.0450137	-0.0131081	0.166736	-0.104339
0.0486657	-0.104451	0.131718	-0.0744835	0.13751	-0.0895889
0.00046083	-0.0359427	-0.084271	-0.021023	-0.132359	-0.223603
0.0308443	0.0421308	-0.0642223	0.0697169	-0.282157	0.19288
0.0399082	0.0172954	0.0986113	0.00710517	0.31545	-0.0713407
-0.0495602	-0.0456833	-0.068933	-0.00588381	-0.175364	0.159152
0.0713869	-0.0795654	0.154742	-0.104208	0.348583	-0.0766849
-0.0104792	-0.0666546	-0.0581786	-0.129185	-0.297953	-0.346314
0.00820814	0.147751	0.0214843	0.168143	0.0757863	0.516811
0.0383834	-0.0601978	0.0251894	-0.127872	0.118741	-0.420183
-0.11135	-0.0948732	-0.0962822	-0.147185	-0.183217	-0.19921
0.0216415	0.0923885	0.111154	0.187686	0.123347	0.261309
-0.00525137	0.00217444	-0.116763	0.0452438	-0.249557	0.0230215
0.0881054	-0.00676769	0.0422207	-0.0148088	0.176178	-0.0822582
0.0978433	0.0527174	0.0103986	0.0922089	0.0620724	0.148186
0.0777109	0.0160136	0.148053	0.00486284	0.208164	0.0670162
-0.0961	-0.0293412	-0.199346	-0.0438618	-0.374968	-0.00861371
0.0844729	-0.0525984	0.135855	-0.00305831	0.21462	0.0114316
0.1064	0.00961465	0.084729	-0.107027	0.0407675	-0.22033
0.0124983	0.27004	-0.0161474	0.40637	0.0869503	0.458808
-0.0188951	-0.236855	0.0361524	-0.407762	0.0548421	-0.572598
-0.171787	0.127111	-0.269141	0.199781	-0.359762	0.27582
0.0862754	0.081622	0.236732	0.164264	0.317715	0.245215
0.0361332	-0.0381197	0.0248686	-0.13453	-0.0134098	-0.286323
0.0136352	-0.0133089	-0.0612819	0.0182021	-0.116501	0.12383
0.0285623	-0.0448054	0.0126855	-0.0607084	-0.0668015	-0.116732
0.0470811	0.024318	0.111808	0.0555134	0.193447	0.198387
0.00828227	-0.0578187	-0.0541774	-0.12194	-0.120045	-0.241444
0.0289738	0.115205	0.0256588	0.0996094	0.0266256	0.0525885
-0.00478998	0.0123718	0.00430867	-0.0213558	0.00684133	-0.0452273
0.0356444	0.030477	0.00105014	0.105197	0.131726	0.297354
0.0633374	-0.0471975	0.0737577	-0.120223	0.0743502	-0.367225
-0.103902	0.012999	-0.129064	0.0931073	-0.141337	0.335377
-0.0742123	-0.0248933	-0.0538994	-0.000657201	0.057919	-0.109733
0.032581	-0.0289088	0.0145186	-0.0769297	-0.168436	0.0213357
0.0572168	-0.051917	-0.0230003	-0.0957119	-0.00845256	-0.174556
0.0849502	-0.054338	0.0859309	0.0186439	0.0828323	0.0126736
0.112322	-0.0225191	0.297672	0.0116242	0.3178	-0.03557
-0.234113	0.0218756	-0.36125	-0.00183088	-0.556873	0.0345219
-0.0145738	-0.0426543	0.129806	-0.0141334	0.40299	0.0770152
-0.061778	-0.067597	-0.178611	-0.0645235	-0.250013	-0.181894
-0.00673378	0.0021041	-0.154174	0.0635368	-0.251808	0.171289
0.191554	-0.0470862	0.285394	-0.101556	0.306276	-0.0926308
0.185213	-0.0330563	0.25086	-0.102613	0.395675	-0.113096
-0.0199446	0.0186316	-0.196189	0.0628524	-0.22814	0.136306
-0.0683051	0.0407804	-0.0311092	0.0807493	-0.0545074	0.103487
-0.0309374	0.0293351	-0.013364	-0.025242	0.00493211	-0.0858908
-0.0348542	-0.0323497	0.0813638	-0.0164217	0.24213	0.0320137
-0.490544	-0.0420169	-0.398022	0.00786459	-0.85306	0.00113088
0.306233	0.0133815	0.323255	0.0948735	0.563235	0.0966113
0.0902123	-0.00227147	-0.0433375	-0.0764687	-0.308798	-0.107725
0.0230435	-0.00904235	0.0101726	-0.0797583	0.178674	-0.127111
0.021717	-0.0154072	0.0371575	-0.0926294	0.112948	0.0306433
0.0824509	0.072943	-0.060878	0.0805142	-0.284872	0.0510457
0.125514	0.0807995	0.0840397	0.173747	0.173726	0.1321
0.118886	0.0432146	0.125944	0.0428958	0.30341	-0.234749
0.0101355	0.0460802	-0.0711596	0.0414715	-0.226359	-0.0437226
-0.00435388	0.0872699	-0.0175977	0.125718	0.226198	0.191094
0.0689669	0.0291194	-0.00341043	-0.0452381	-0.0504991	-0.0794754
0.0064007	0.0108282	0.0364416	0.017263	0.108348	0.183717
0.0143073	0.00702244	0.107946	-0.0386996	0.199663	-0.354062
-0.0676189	-0.0016253	-0.110397	0.0738234	-0.283351	0.342075
-0.0518976	-0.0714917	-0.0101833	-0.0533303	0.0580136	-0.0620839
-0.0413471	-0.0451578	-0.0810869	-0.0992957	-0.174038	-0.0739176
-0.0248202	-0.077723	-0.0292774	-0.0609611	-0.0411094	0.165865
-0.00943279	-0.0628799	0.104031	-0.110589	0.0795649	-0.195377
-0.102027	-0.0298759	-0.00948223	-0.0181235	-0.0891884	-0.0612217
-0.0973254	-0.0472209	-0.0484736	-0.0892158	0.00803667	-0.166209
-0.133779	0.0920463	-0.130713	0.102264	-0.291697	0.210526
-0.0138841	0.0527546	0.0323043	0.114891	0.183925	0.0363982
-0.00646862	0.0191821	0.0900076	-0.0557579	0.148425	-0.030318
-0.0708852	0.0107597	-0.0453989	-0.0357081	-0.0561612	0.0311326
-0.0576379	0.0358241	-0.120924	-0.0646173	-0.27255	-0.0261039
-0.0148015	0.000555873	-0.0786642	0.0968192	-0.065279	0.138688
0.0222636	0.0385206	0.077376	0.0675842	0.245567	-0.103709
0.0887671	-0.100486	0.02759	-0.0512016	-0.0733698	-0.170294
0.0124923	-0.0722387	0.0414888	-0.0541517	0.177373	0.124931
-0.0905207	-0.0583345	-0.124123	-0.0798749	-0.0757798	-0.125149
-0.0550099	0.0712395	-0.00086382	0.151001	-0.0360068	0.164386
0.00459486	-0.0778223	-0.0116847	-0.165786	-0.175726	-0.159697
0.0605563	-0.0464871	0.0481783	0.0358927	0.184639	0.125845
-0.0206957	-0.0413672	0.088248	-0.0804996	0.0972229	-0.312926
-0.0434206	0.0104637	-0.0560284	-0.0143467	-0.225586	0.131578
-0.0438299	-0.00417697	-0.0390415	0.0203106	0.0736288	-0.0532456
0.0169742	0.0237543	0.0110563	0.111278	-0.111481	0.302037
0.00114812	-0.00780568	0.02887	0.0609627	0.145993	0.0598664
0.0457835	-0.0898741	0.0592997	-0.0684003	0.00985968	-0.0362279
-0.00398161	-0.283303	-0.0715504	-0.304029	-0.0210472	-0.378028
-0.000152454	-0.075765	0.000748768	-0.0367839	-0.042334	0.0897263
0.0172029	-0.00315185	0.0327768	-0.0773754	0.148781	-0.235006
0.0329238	0.295261	0.00596885	0.248423	-0.114888	0.506758
0.054425	0.00184143	0.0340364	-0.00629801	0.107599	-0.0994297
-0.0320011	-0.00940341	-0.021973	0.019411	-0.0718881	0.0955673
-0.00334367	-0.0537823	-0.0122741	-0.114907	0.00846711	-0.0544086
-0.0279661	-0.0222892	0.0273372	-0.0619156	0.116744	-0.110413
-0.0110955	-0.0471128	-0.0335523	-0.00702892	-0.128848	0.0299926
0.025134	-0.0363806	0.016209	0.0328139	0.0165264	0.168353
0.0302621	-0.00072439	0.0468106	-0.0223881	0.0623488	-0.0740488
-0.0120672	-0.0411414	-0.0333618	-0.00871016	-0.138874	0.0302775
0.033359	-0.0586874	0.0591837	-0.0779418	0.0481167	-0.176629
0.0375436	-0.0259808	0.00256595	0.047381	-0.0717711	0.0354529
0.0451313	0.0307542	0.0776481	-0.0264804	0.218043	0.0660227
0.0446352	0.0474854	-0.0619789	0.0616175	-0.108265	0.0943524
0.000376254	0.00266314	0.0220894	-0.0272756	0.100322	-0.0330422
0.0215701	0.0603632	0.0231127	0.0519105	-0.0540904	0.0873554
-0.00080353	0.00584613	-0.00721431	0.0216617	0.140735	-0.0647352
0.0178127	0.00846821	0.0191004	-0.0717468	0.0947339	0.0173097
-0.013908	-0.0165613	-0.0566855	-0.0773894	-0.0338327	-0.088645
0.0481142	-0.0518699	0.0695682	0.0334068	-0.225578	-0.0634998
0.0482869	0.0321111	-0.0433645	-0.00609596	0.217718	-0.0561624
-0.0173607	-0.0313408	0.0543759	0.0924947	-0.250322	0.249363
0.000577807	0.033769	-0.00611526	0.0143392	0.044601	-0.137534
0.0326704	0.00279205	0.0280446	0.0271247	0.10364	0.117396
0.029879	6.42687e-05	0.0755864	-0.0267454	-0.0925594	-0.0652224
-0.0137086	-0.035549	0.0590858	-0.0630062	0.114781	0.103021
-0.0299852	-0.00690754	-0.0390765	-0.0383742	0.0682874	0.0294791
0.0382252	0.0245769	0.0169322	-0.00969268	0.0687644	-0.201532
0.0273973	-0.0301843	0.103111	0.025882	-0.32478	0.151087
0.0205005	0.0900721	0.0474495	-0.0400732	0.0481291	-0.0770932
-0.00582594	0.102258	0.0579364	-0.0288568	0.0181051	0.0935881
-0.0847296	0.0200523	-0.0659868	0.0922962	0.131414	-0.0111862
-0.079274	0.0828458	-0.0969468	0.156184	-0.0540837	-0.0289885
-0.0361006	0.0739284	-0.225844	0.176357	-0.00305277	0.000668406
-0.131093	0.010527	-0.328958	0.218101	-0.0990858	-0.0977563
-0.0376797	-0.0176256	-0.239044	0.148964	-0.184182	-0.196462
-0.0110217	-0.0360627	0.00983468	0.000626028	-0.000540346	0.0265384
-0.0242418	-0.0532669	0.0156553	-0.00589561	-0.0410774	0.0280499
-0.0357475	-0.00034672	0.0122592	-0.0110543	-0.0312286	0.0307763
-0.0238898	-0.000537932	-0.035206	0.00732565	-0.0346704	0.00359631
0.0196462	-0.0161106	0.00418405	0.0166411	-0.0498659	0.0298694
-0.00604804	-0.0272561	0.00791895	0.000206709	-0.0193772	0.0246329
-0.0118978	0.0294434	-0.0363998	0.00854415	0.0222837	-0.0530949
-0.00964243	0.00235075	0.0113586	-0.063053	-0.0196713	0.0302065
0.0313492	0.0612962	-0.0170946	0.0458191	-0.0774016	0.0445278
-0.00729837	-0.0015381	0.0183939	0.0144107	0.138617	0.0263533
0.0173991	0.0432388	-0.0394376	0.0323386	-0.0691854	-0.116579
-0.0339468	-0.0134059	0.0206085	0.0804938	0.119881	0.0168706
0.0587911	0.0776706	-0.00814211	-0.0112628	-0.0216846	0.064384
-0.00593492	0.0276503	-0.0501941	-0.0230184	-0.0488706	-0.0881437
-0.00107192	0.00527281	0.0309029	0.0143954	-0.0612948	0.162196
-0.046503	-0.0716373	-0.032499	-0.0103845	0.0939946	-0.0355015
0.000231035	-0.000935256	0.0321952	-0.0317005	0.00925076	-0.182472
-0.0178416	0.0617759	-0.00980112	0.0297362	0.0860593	0.00933838
-0.0207408	-0.0669609	0.0213152	-0.0749569	-0.162517	0.119873
0.0278764	-0.0438662	0.0319637	0.0373243	0.142866	-0.0838662
-0.033951	0.0648184	-0.0812995	0.030657	-0.0103537	0.0576882
0.0302504	-0.033718	0.000393972	-0.0355611	-0.127488	0.0500097
-0.020862	-0.0106256	0.0470945	0.0450918	0.12072	-0.234848
0.0471268	0.0555062	0.0527468	0.0810947	-0.0211031	0.111783
0.0235267	-0.0520505	-0.0610016	-0.13015	-0.0491354	-0.0902951
0.0184577	0.0444354	-0.00727287	0.035289	-0.0116129	0.142666
0.0426063	0.0244201	0.0358375	0.0155787	0.03367	0.0192095
-0.0568212	-0.0474544	-0.0247446	-0.119079	0.0560702	-0.0856563
-0.0390849	-0.00228381	-0.0695565	-0.0377481	0.080121	-0.0679972
-0.0974755	0.0682963	0.0266002	0.0768757	-0.136499	0.199302
0.0430092	0.0671406	0.0698099	0.0498326	0.130549	-0.140459
0.0578691	-0.0402189	-0.0591777	-0.0994731	-0.0662112	0.044545
-0.0141483	-0.0370363	-0.0189397	0.0582772	-0.0329632	0.0754683
0.00278014	-0.0209439	-0.0327445	-0.0348069	-0.118477	-0.110369
-0.0280053	-0.0357144	0.00158815	0.0645916	0.0496571	0.067132
0.0215914	0.072388	0.0334082	0.046882	0.024816	0.0825004
-0.0190543	-0.0382184	0.0742119	-0.0961785	0.0732067	-0.0101193
-0.0285854	-0.037362	-0.131884	-0.0908585	-0.0505029	-0.319863
0.0299136	0.0518746	0.0769813	0.206434	-0.0757814	0.118403
-0.0705054	0.0147406	-0.00856943	-0.00673163	0.0757859	0.0540962
0.0189339	-0.0369959	-0.037381	-0.0707417	-0.026712	-0.0480771
0.0137924	-0.0602273	-0.0145052	0.00828701	-0.0261492	0.00410509
-0.0446305	-0.0319038	-0.0894465	-0.0730577	-0.0978444	0.059734
0.0222547	0.0100981	-0.0191497	0.00293714	0.0563584	-0.04675
0.0593877	0.0608172	0.0733567	0.0996186	-0.0622438	0.149113
0.00311312	-0.00371951	0.094317	-0.0120902	0.196284	0.00569326
-0.0357542	-0.00765795	-0.163485	-0.120804	-0.203307	-0.179553
0.0358021	0.0904734	0.0516898	0.151916	0.147754	0.152656
0.0259361	0.0485513	0.0135048	-0.0158445	0.0349713	-0.0617038
0.0337742	-0.0397657	0.0483871	-0.0695221	0.0623186	-0.084841
0.0019279	0.0615967	-0.0469992	0.00735438	-0.137046	0.0530891
-0.00670877	0.00219423	-0.0480563	0.0887457	-0.128712	0.170154
-0.0155462	-0.0141861	0.0394263	-0.0537852	0.166858	-0.149734
-0.00256235	-0.00187087	-0.066037	0.0630807	-0.0255835	-0.0056259
-0.0228421	-0.0243493	0.0393841	-0.0301824	-0.0764389	-0.013297
-0.0398922	-0.0481595	-0.00858103	-0.0928645	0.0125586	0.0665548
-0.0207108	0.0143126	0.0614439	0.0934966	0.234554	-0.0225815
0.0119795	-0.0502316	-0.102537	-0.0677789	-0.148437	-0.0297421
0.0209181	-0.0430145	0.110668	-0.0237418	0.0947919	-0.136212
0.00181111	0.0683235	0.0372688	0.163941	0.103002	0.161601
-0.0622799	0.0555578	-0.187813	-0.0450609	-0.342778	0.00554675
0.00392598	0.0194455	0.0296106	-0.0449908	0.246314	-0.109016
-0.0359218	-0.0144947	-0.0706839	-0.075213	-0.158216	-0.0962106
0.0746091	0.000929713	0.103153	0.094589	0.136972	0.173783
-0.0117454	0.00541854	0.0265758	-0.0149032	0.0940412	-0.0280876
-0.0058216	-0.0125244	0.00588608	0.00925845	-0.288031	0.0191412
0.0647764	-0.0674807	0.106031	-0.0646203	0.149803	-0.208665
0.061721	-0.0215589	0.0482272	-0.00908113	-0.0515513	0.122764
-0.0296188	0.0268201	0.0218331	0.0738431	0.0949233	0.112238
0.00288855	0.0924776	-0.0909669	0.0952963	-0.133105	0.01356
0.0293578	0.0467026	0.0820555	0.128233	0.135645	0.128591
-0.0370912	-0.0366555	-0.0383198	-0.177831	0.00398181	-0.207213
-0.0581185	-0.00588822	-0.182671	0.0150463	-0.114737	0.167852
-0.0585801	0.0664909	-0.0466979	0.0782168	-0.0840395	0.0285928
0.00911391	-0.00996339	0.0376705	-0.0653074	0.181845	-0.0605494
0.0235635	-0.0831414	0.115329	-0.0833734	0.127919	-0.128656
-0.0284681	-0.0506744	-0.140574	-0.0550409	-0.105009	-0.028515
0.051764	0.0160325	-0.015091	0.111931	-0.231401	0.166322
0.103649	0.033826	0.130244	0.02891	0.276281	-0.0621964
-0.031091	-0.0298405	-0.0288419	0.0212246	-0.113054	0.132216
0.0402933	-0.0677258	0.131536	-0.130313	0.264805	-0.0550987
-0.0298343	-0.0696587	-0.122649	-0.14859	-0.292713	-0.191806
0.025813	0.154662	0.0715415	0.21611	0.0761248	0.218557
0.0130577	-0.0573941	0.0268727	-0.131692	0.0667716	-0.346515
-0.0767653	-0.10592	-0.174501	-0.156545	-0.105276	-0.130749
-0.0277133	0.0860512	0.0633472	0.198565	0.103806	0.190537
-0.0263369	-0.013626	-0.0961198	0.0327279	-0.163747	0.0637819
0.0481026	-0.0352011	0.0816497	-0.0234856	0.162374	-0.000429034
0.0636733	0.0845761	0.0620668	0.115815	0.00450066	0.0949522
0.080735	0.0113662	0.170792	0.0051344	0.135284	0.0300837
-0.0837445	-0.0343007	-0.237242	-0.0691339	-0.27349	-0.00403929
0.0840445	-0.0294439	0.159045	0.017949	0.146025	0.043488
0.0475841	0.00529915	0.067485	-0.110752	0.0512064	-0.115906
0.0158317	0.254247	0.0846326	0.403374	0.0743948	0.371065
-0.0190273	-0.220082	-0.0415904	-0.405938	-0.0182404	-0.741318
-0.0914268	0.105377	-0.274611	0.151492	-0.26021	0.312466
0.101168	0.0956771	0.259501	0.203474	0.225948	0.211137
0.0213375	-0.0488976	0.00964618	-0.148848	-0.0315784	-0.196087
-0.016999	-0.0213102	-0.0382928	0.0277484	-0.103569	0.115736
0.0319713	-0.0111156	-0.000597551	-0.0508826	-0.0313453	-0.070334
0.0335209	0.00454569	0.151893	0.0632242	0.166134	0.131559
-0.000300825	-0.0337061	-0.0946144	-0.155494	-0.0940735	-0.154694
-0.0337215	0.0817668	0.0189375	0.118979	0.0015339	0.0318637
-0.00769347	0.0436161	0.00384122	-0.0044269	0.00694945	-0.00672835
0.00642446	0.0491135	0.0618137	0.120328	0.0761368	0.143289
0.034643	-0.0178899	0.0418465	-0.109849	0.0847204	-0.2722
-0.076408	-0.0228171	-0.143525	0.0829794	-0.100014	0.197594
-0.0628109	-0.053072	-2.01762e-05	-0.0644755	0.0755703	-0.0284974
0.0344891	-0.0453418	0.0109737	-0.0644809	-0.14542	-0.0429247
0.0620524	-0.0832396	0.000835299	-0.100112	0.0432054	-0.0929271
0.0852058	-0.0425623	0.118006	0.0448092	0.0523845	0.0305071
0.111429	0.0157865	0.277547	0.00484705	0.270831	0.00941277
-0.140864	0.00879806	-0.362783	-0.0830338	-0.486143	0.0447522
-0.0237703	-0.0181709	0.107649	0.00947762	0.286357	0.0573702
-0.088966	-0.0572977	-0.170005	-0.0955054	-0.207915	-0.109353
-0.0404245	-0.0210419	-0.140179	0.0457069	-0.18148	0.0983774
0.159458	-0.0281567	0.224003	-0.0150601	0.264782	-0.105816
0.150924	-0.0506606	0.289508	-0.0772942	0.288543	-0.118894
-0.0810262	-0.0122603	-0.14211	0.0257781	-0.164126	0.0871934
-0.0440441	0.012181	-0.0523749	0.105925	-0.0293868	0.0895395
0.000846565	0.0177861	0.00707144	-0.0158796	0.0229639	-0.0742006
-0.0502874	-0.0249455	0.0501142	-0.00981879	0.186013	0.0673673
-0.263321	-0.0661449	-0.49542	-0.148889	-0.67912	0.0133252
0.237235	0.0566433	0.326147	0.15715	0.400305	0.0819864
0.0310791	-0.0248377	-0.0399211	-0.0665494	-0.174293	-0.0541999
0.0321942	-0.00981724	0.0184811	-0.0932342	0.0783366	-0.0747322
0.0332049	-0.0192895	0.106905	-0.0441289	0.133601	-0.0725987
0.0178237	0.0790994	-0.0406937	0.0993173	-0.191825	0.075613
0.0841243	0.0975124	0.174141	0.226111	0.0193972	0.117317
0.0669665	0.0714235	0.155923	0.0791637	0.244513	-0.0946829
-0.0223651	0.050377	-0.101594	-0.00287265	-0.188135	-0.0056532
-0.0532761	0.0658855	0.041472	0.15591	0.130929	0.0971375
0.0370463	0.0312579	0.0120173	-0.0433097	-0.0130427	-0.132544
0.0392121	0.000898004	0.0807293	0.0768436	0.0141173	0.152054
0.0519577	-0.00612986	0.0601315	-0.0776872	0.138405	-0.19244
-0.101612	0.0028578	-0.122688	0.0842879	-0.224976	0.243328
-0.0466663	-0.0803457	-0.0371701	-0.109046	0.0495278	-0.0664206
-0.0165034	-0.0771428	-0.139917	-0.115268	-0.110653	-0.0663927
-0.00917062	-0.0400638	-0.0340088	-0.0358645	-0.0667658	0.128764
-4.36306e-05	-0.0278053	-0.00921854	-0.13743	0.0699272	-0.147396
-0.0394954	-0.0416317	-0.112696	-0.0170034	0.0340675	-0.100111
-0.0481991	-0.0651457	-0.104499	-0.108871	-0.00295833	-0.183035
-0.0330641	0.0527837	-0.0641915	0.115316	-0.143962	0.147227
-0.00834796	0.032088	0.0875538	0.127778	0.147543	0.127824
0.0186405	0.0485799	0.0841265	0.0133629	0.212337	-0.0671871
-0.0359556	-0.0269906	-0.0722916	-0.0623323	-0.0688185	-0.0214541
-0.0449297	-0.00238973	-0.164685	-0.0862073	-0.134408	-0.000216901
-0.0388638	0.000411987	-0.0625566	0.0895802	-0.0487778	0.132537
0.000719666	0.0846877	0.0824961	0.113639	0.164325	-0.0122746
0.0165178	-0.0656323	0.0559758	-0.12463	-0.051587	-0.0981038
0.0401056	-0.0336348	0.0710814	-0.0395571	0.0978306	-0.0204152
-0.0991239	-0.0459522	-0.111349	-0.0529171	-0.0112068	-0.0311013
0.00511196	0.0377669	-0.0222163	0.0905511	-0.0709464	0.187446
0.0252709	-0.0507189	-0.0134551	-0.137993	-0.086374	-0.225692
0.0506329	-0.0458544	0.0535135	0.0395437	0.094168	0.133469
0.00766003	-0.0544339	0.0242949	-0.107614	0.0769584	-0.254438
-0.0309453	-0.01416	-0.0577528	-0.0303611	-0.186855	0.0636483
-0.0226894	0.0201696	0.00542661	0.0153134	0.0421437	-0.0460986
0.000863016	0.0403808	0.0153887	0.0993304	-0.146961	0.13027
-0.00253499	-0.013719	0.0907415	0.0592427	0.206182	0.110543
0.0278709	-0.0663156	0.0655191	-0.100089	-0.0236354	0.0443407
-0.0457617	-0.279761	-0.135662	-0.341907	-0.0486397	-0.370835
-0.0202291	-0.061867	0.0059876	-0.0520765	-0.00309607	0.176234
0.0359655	-0.0213419	0.0214458	-0.0983452	0.132372	-0.0976005
0.0528207	0.293973	0.0656806	0.317715	-0.12323	0.0833243
0.0575083	0.0118953	0.0663809	0.0471093	0.118064	0.0341499
-0.0418746	-0.00762016	-0.0218391	0.0653132	-0.039548	0.0935286
0.0163704	-0.0420914	-0.0480204	-0.11788	-0.117807	-0.188599
-0.00784731	-0.0250972	0.0626688	-0.054242	0.0995355	-0.0153892
0.00787079	-0.0352259	-0.0914603	-0.0485218	-0.127284	0.122109
-0.011257	-0.0160495	0.0425498	0.0456194	0.00269434	0.0812449
-0.0205227	0.0423677	0.0917487	0.00395186	0.0835463	-0.0392398
0.00967821	-0.0390613	-0.0923343	0.0152615	-0.134309	0.0730326
0.00837398	-0.0673596	0.038842	-0.0911515	0.125244	-0.122795
0.0262053	-0.00440093	0.0180004	0.0848966	-0.0589289	0.0279681
0.0737541	0.0233829	0.0299578	-0.0144999	0.0738651	-0.014664
0.043638	0.084165	-0.0073989	0.0876142	-0.0278043	0.11031
-0.00831139	0.017539	0.0117286	-0.0273512	0.118428	-0.00139284
0.0362844	0.0544174	-0.00102305	0.0654765	-0.144193	0.0643703
-0.0425262	0.0292792	0.00483388	-0.0463996	0.13359	0.0146824
0.0222332	-0.0121703	0.0539327	-0.0144962	0.087611	-0.0125141
-0.00793126	-0.0220972	-0.0405657	-0.00607207	0.0227239	-0.0213083
0.0252269	-0.0290832	-0.0254496	-0.0739875	-0.141611	-0.0466979
0.0390693	-0.0231847	0.01114	0.00386092	0.224379	-0.0286441
0.0171641	-0.00583866	-0.00246218	0.0951011	-0.145417	0.177644
-0.0217199	-0.0138695	0.00283429	-0.0161221	0.00302246	-0.134692
-0.0232216	-0.0230945	0.0416045	0.0725942	0.108753	0.0405241
-0.0179857	-0.00356488	0.0527865	-0.0531828	-0.0528889	-0.0656452
-0.0393754	-0.0411818	0.0339998	-0.0257931	0.0889246	-0.0355031
0.0173902	-0.079979	-0.000863343	-0.0119001	-0.0810617	0.00340682
0.0842704	0.0306824	-0.0165691	-0.0346578	0.125644	-0.210915
-0.0172309	-0.070612	0.0247082	0.0500085	-0.126651	0.12681
0.0529587	0.113249	-0.00418553	-0.0284392	-0.0293231	-0.0959518
-0.00393391	0.0764889	0.0923988	0.0220247	0.00642121	-0.0164292
-0.00802934	-0.0255284	-0.0194272	0.0993798	0.149511	0.0237471
0.0250478	0.0975275	-0.107787	-0.00162762	-0.0485697	-0.0212985
0.10519	0.0841321	-0.20435	0.147613	-0.135674	0.112161
0.0842388	0.0356448	-0.19954	0.173584	-0.32307	0.123222
0.0461861	-0.0116882	-0.149983	0.0852966	-0.425635	0.127049
0.0325874	-0.0377164	0.0354602	0.00307208	-0.0398109	0.0291082
0.0147777	-0.0499182	-0.00505888	0.0608634	-0.0748734	0.0683483
-0.0114298	-0.00742614	-0.00441873	0.0458118	-0.0573738	0.0533419
-4.96507e-05	-0.0275305	-0.0367521	0.0273893	-0.0713191	0.0216298
0.0583341	0.0159916	-0.0352143	0.068269	-0.0471879	0.0476096
-0.0459782	-0.0349407	0.0111427	0.00464624	0.0238772	0.0169487
0.00226957	0.0138375	-0.0652788	0.0296172	-0.0385855	-0.0191891
0.0155325	-0.00746566	0.01952	-0.0101613	0.0170388	0.00997639
-0.0153634	0.0346382	-0.00384277	0.00530839	-0.0204678	-0.0281561
-0.00857371	0.0261821	0.0484299	-0.0124972	0.0419852	0.0178843
0.0630081	0.0365401	-0.00907521	-0.000779271	-0.125122	-0.00826049
-0.054084	0.0219569	0.00314251	0.0572302	0.0711956	-0.0659467
0.0345403	0.0024792	-0.0274581	0.0301171	-0.0989004	0.0763111
-0.0599529	0.0576565	-0.0680824	-0.14725	0.104215	-0.104267
-0.0253587	0.0196621	0.0288038	0.0769351	0.0371385	0.109299
-0.0337912	-0.0407795	0.0058161	-0.0104868	0.0286297	-0.0563573
-0.0757772	-0.0252472	-0.0305136	-0.0231873	-0.0666041	-0.0691884
-0.0238247	0.0527817	0.0260467	0.0511299	0.10502	0.00208229
0.00427465	-0.0741663	-0.0170495	-0.161521	-0.150916	0.0338925
0.08143	-0.0220997	0.0795911	0.0366758	0.159227	0.0285684
-0.0375682	0.00899404	-0.0604347	0.0702913	-0.0464872	-0.0148764
0.0533211	-0.0166002	0.00113508	0.0264009	0.000755105	0.0114772
0.0346203	-0.0442549	-0.0154787	-0.100227	-0.00193886	-0.0712747
-0.0304331	0.0540869	0.0614794	0.115292	0.050832	0.0295885
0.0203711	-0.0675305	-0.0439979	-0.0870741	-0.100684	-0.0146179
-0.0317164	0.0755561	0.0133402	0.0315338	0.0527469	0.0145406
0.0501762	0.0571457	-0.0107775	0.0705771	0.00764527	0.0294998
-0.0526766	-0.00936562	-0.00732048	-0.0632303	-0.0951981	-0.0513837
-0.0970165	0.0203273	-0.0477695	-0.0996674	0.0965758	-0.0632693
-0.0874814	0.0354501	0.0370726	0.116996	-0.143736	0.105221
-0.0284946	0.105067	0.0733797	0.0235366	0.15021	-0.0286148
0.0833483	-0.083285	-0.0700973	-0.0826191	-0.0282555	-0.0517992
0.0539134	-0.0192981	-0.0432452	0.0286131	-0.0149986	0.0649143
0.0151709	-0.0647638	-0.019486	-0.0885422	-0.0197885	-0.161564
-0.0131027	-0.0542278	0.0156504	0.108533	0.0645325	0.0744595
0.000158265	0.0863367	0.0200458	0.035882	-0.0772221	0.062591
0.0275373	-0.0510548	0.057927	-0.110266	0.0868352	-0.0732891
-0.0196462	-0.0272737	-0.0942251	-0.0292798	-0.0729922	-0.0744008
0.00118366	0.0349798	0.105935	0.169783	0.115983	0.195722
-0.11649	0.00678658	0.028832	-0.0368842	0.00127484	-0.097531
-0.0223817	-0.0558354	-0.074186	-0.105824	-0.0240183	0.0100257
0.0117167	-0.00149041	-0.00840338	0.0211465	0.088507	-0.00668651
-0.0842783	-0.00708771	-0.0749831	0.028891	-0.12714	0.0321847
0.0231473	0.0038501	-0.0211297	-0.0674642	0.0453693	-0.0712629
0.0649621	0.0780041	0.0172418	0.0776901	-0.0546194	0.0625767
0.0315207	0.0222913	0.0626159	0.0023542	0.190748	0.0266908
-0.0494488	-0.0137776	-0.118409	-0.107647	-0.226057	-0.109426
0.0237017	0.0700601	0.059224	0.139901	-0.0156677	0.152266
0.0591302	-0.0022136	0.0268527	-0.0511393	0.126087	-0.0772672
0.0528057	-0.0566018	0.0484208	-0.0894971	0.102341	-0.017324
0.0267627	0.0357034	-0.0636178	0.0283816	-0.0858848	0.0143527
-0.064171	-0.0199144	-0.0746959	0.0711568	-0.117928	0.0518597
-0.00395814	-0.0440609	0.0487013	-0.0228668	0.213393	-0.0793997
-0.0990411	0.00232768	-0.0239869	0.0140465	-0.0786202	0.042268
-0.00496565	0.031821	0.015371	0.0131814	-0.0315653	0.0157524
-0.0280068	-0.0209961	0.0125885	-0.108759	0.0315346	-0.0334965
-0.0357558	0.0524932	0.0340079	0.0815244	0.134332	0.0353312
0.0134078	-0.0620182	-0.0962685	-0.079009	-0.157105	-0.0893932
0.0345973	-0.0792466	0.12479	-0.0159987	0.102434	-0.0383044
7.46837e-05	0.0480266	0.0205364	0.163605	0.0924041	0.1606
-0.0482706	0.0446581	-0.157738	-0.0585132	-0.210387	-0.00775331
-0.00214707	0.0602506	0.0994736	-0.0362779	0.187765	-0.113758
-0.0468656	-0.0117726	-0.0940214	-0.0382195	-0.132074	-0.0726327
0.0572884	0.00823152	0.0721403	0.0784273	0.0874216	0.141714
0.0385912	0.000531554	-0.0172141	-0.0354893	0.0636995	-0.0791258
0.0102498	-0.0100774	-0.0111423	-0.0345643	-0.162904	0.031621
0.0696909	-0.0673064	0.0822631	-0.0707333	0.0773004	-0.0967629
0.0457487	-0.00340962	0.0475698	0.0319214	-0.0457816	0.0726851
-0.0447288	0.0848807	0.00867827	0.0752344	0.00984627	0.0595896
-0.0197146	0.0399668	-0.0780181	0.0586219	-0.0117826	-0.0474759
0.0254251	0.0200726	0.139288	0.117116	0.222158	0.0834687
-0.0285435	-0.00236595	-0.0155766	-0.214927	-0.024071	-0.137371
-0.0781397	0.00261015	-0.17107	0.00823301	-0.164481	0.0749976
-0.0897971	0.0790613	-0.105405	0.0786645	-0.0705791	0.0331051
0.0443288	-0.040538	0.0523272	-0.0508687	0.168537	-0.0890304
0.0573937	-0.0920931	0.105687	-0.0717426	0.121822	0.0169422
-0.0115407	-0.041872	-0.12593	-6.24061e-05	-0.0322198	-0.044402
0.040238	0.0222703	-0.0419372	0.0875388	-0.182499	0.0823065
0.0765366	0.0153388	0.137079	0.083896	0.161188	-0.111684
-0.0590092	-0.0407534	-0.0334435	0.0245535	-0.15023	0.0946657
0.0687471	-0.0840881	0.102268	-0.103452	0.208265	-0.0595842
-0.0234572	-0.072906	-0.0899286	-0.133722	-0.166076	-0.145724
0.00205967	0.174775	0.0477447	0.203992	0.0259232	0.412281
0.027665	-0.060829	0.00760324	-0.182786	0.0665949	-0.152937
-0.0891297	-0.104819	-0.149398	-0.220705	-0.125224	-0.161293
0.00289575	0.101005	0.0839396	0.253404	0.15776	0.203829
-0.0242707	-0.0113704	-0.0911599	0.0447643	-0.163763	-0.0143256
0.0666523	0.000172019	0.0747512	-0.059614	0.166884	-0.0480795
0.0978281	0.0499527	0.0517003	0.147518	-0.0175602	0.0504906
0.0948138	0.0229806	0.146985	-0.0357082	0.108037	-0.0351843
-0.0803622	-0.0465952	-0.186941	-0.0372494	-0.243684	-0.0132692
0.0890347	-0.0591067	0.141213	0.00365484	0.132156	-0.0263978
0.0705209	0.0288079	0.0631476	-0.131629	0.0121547	-0.117553
-0.00595173	0.320453	0.0449195	0.321261	0.0512094	0.274684
-0.019637	-0.274961	-0.0713313	-0.435361	0.0372776	-0.239686
-0.128951	0.124406	-0.214239	0.171753	-0.211855	0.0814985
0.0975604	0.0927108	0.221818	0.209716	0.16161	0.159129
0.0358664	-0.0494419	0.0111547	-0.168437	-0.00200844	-0.236828
-0.00525561	-0.030398	-0.0637047	0.0702313	-0.0956009	0.116548
0.0293681	-0.0295154	0.0341668	-0.0278095	0.0188932	-0.110327
0.05057	0.0172992	0.111356	0.0927052	0.0889387	0.159821
-0.000476509	-0.0610989	-0.0610589	-0.208969	-0.122384	-0.154414
0.00244844	0.136566	0.0253485	0.10454	-0.0394186	0.0629241
-0.0483733	0.00986338	-0.0116858	-0.0257094	0.0375203	-0.0374002
0.00908354	0.0585511	0.0784503	0.150695	0.0425029	0.211864
0.0401627	-0.0161298	0.040239	-0.169214	0.102007	-0.188339
-0.0964085	-0.00234771	-0.125628	0.102182	-0.071097	0.10505
-0.0671364	-0.0420034	-0.0388996	-0.0751763	-0.0395337	-0.0301741
0.0553399	-0.0403861	-0.00225852	-0.0325119	-0.0324127	0.00437522
0.0435334	-0.0773734	0.0329405	-0.057507	-0.0611558	-0.0643396
0.0975534	-0.0516977	0.116749	0.0519834	0.0412846	-0.0059886
0.128494	-0.00687933	0.281901	0.0211705	0.290489	-0.0294416
-0.183331	0.0182998	-0.305649	-0.033349	-0.317908	0.0294436
-0.0198496	-0.0383781	0.0841539	-0.00910449	0.223297	0.0389106
-0.0970419	-0.0474367	-0.192026	-0.0629653	-0.216993	-0.0644628
-0.00679523	-0.00765163	-0.105049	0.0678433	-0.180007	0.0688435
0.209053	-0.0434443	0.251407	-0.0729894	0.286821	-0.0229795
0.179912	-0.037011	0.227355	-0.0712627	0.187625	-0.0766828
-0.077677	0.00132516	-0.15831	0.0195961	-0.202135	0.0201672
-0.0600063	0.0415393	-0.0304092	0.0868956	-0.0433391	0.020795
-0.0325413	0.0177166	0.00654036	-0.0436544	0.0536121	-0.0288517
-0.0494829	-0.0292062	0.0198675	0.0086624	0.174373	-0.00366479
-0.402793	-0.024648	-0.353664	-0.0783147	-0.522555	-0.0249611
0.32497	0.0180143	0.296276	0.14964	0.44672	0.0763836
0.0643091	-0.018999	-0.0474882	-0.0657768	-0.191997	-0.025049
0.0295182	-0.022318	0.048743	-0.130931	0.100957	-0.13372
0.0477225	-0.0364118	0.106055	-0.0845325	0.0146566	-0.0555432
0.0495755	0.0705297	-0.0579852	0.0668536	-0.223933	0.0185175
0.144452	0.0951247	0.0625992	0.203297	0.00398199	0.183164
0.110614	0.065657	0.124702	0.0737932	0.134514	-0.0657224
-0.0187274	0.0612182	-0.108534	-0.0512064	-0.142652	-0.0943315
-0.0331931	0.094923	0.0541351	0.100488	0.0627185	0.088777
0.0442738	0.031105	0.007568	-0.177729	-0.0223654	-0.0965741
-0.0180398	-0.00240099	0.0956393	0.0579945	0.0145019	0.0529224
0.023579	0.0151443	0.0984864	-0.0115861	0.174706	-0.0945957
-0.0964568	0.000352144	-0.0675319	0.11342	-0.116792	0.164753
-0.0716586	-0.0541002	-0.0400912	-0.155005	0.0510807	-0.0502573
-0.0438451	-0.0497627	-0.0916526	-0.140639	-0.112879	-0.0705506
-0.038024	-0.0573482	-0.0448835	0.0409007	-0.0338531	0.105548
-0.0124156	-0.0676617	0.0431542	-0.0612507	0.139741	-0.034626
-0.0677928	-0.0471863	-0.0524285	0.0692777	0.0258257	0.0428166
-0.079504	-0.0492339	-0.0796069	-0.0781775	0.0115215	-0.029574
-0.113261	0.0802302	-0.0869125	0.0847417	-0.087779	0.0415198
-0.0247455	0.037086	0.0516136	0.139718	0.0786687	0.0532957
-0.00641835	0.0379338	0.0969222	-0.0750498	0.179914	-0.121538
-0.0558905	-0.00940776	-0.102814	-0.106445	-0.0537677	-0.0389687
-0.0437114	0.0178629	-0.14108	-0.130348	-0.095586	-0.0409763
-0.0213487	-0.016331	-0.0637291	0.123927	-0.136646	0.0851165
0.0361533	0.0705832	0.0977481	0.12271	0.169618	-0.0443809
0.0732403	-0.0918736	0.0304574	-0.00122845	-0.0830998	0.0143805
0.0337574	-0.0534653	0.062113	-0.0852825	0.102405	-0.00864926
-0.0891569	-0.0586498	-0.0942033	-0.0627206	-0.0535145	-0.00777012
-0.0322541	0.0765337	0.00129399	0.131079	-0.0438783	0.0947678
0.0365169	-0.0902779	0.00101107	-0.196101	-0.0389642	-0.0666851
0.0776643	-0.0319364	0.0289517	0.0670146	0.0441818	0.0542535
-0.00200412	-0.0502395	0.0428817	-0.107694	0.166828	-0.0231332
-0.0506655	0.000497848	-0.0803584	-0.0105555	-0.130434	-0.0541862
-0.0299969	-0.0164712	-0.0158622	0.0562418	-0.0129187	-0.0155126
0.00852314	0.00104654	-0.0348573	0.0595661	-0.0641469	-0.00767189
0.0158111	0.0178999	0.0750767	0.101371	0.0829217	0.094813
0.0264068	-0.0901856	0.0257931	0.022915	0.0192658	0.0655905
-0.00367263	-0.361917	-0.108496	-0.330728	-0.0778708	-0.407885
0.00856502	-0.104291	0.00115541	0.0295525	0.0546792	0.0772052
0.00737427	0.00927872	0.0467521	-0.0763768	0.0907821	-0.34709
0.041936	0.381345	0.074915	0.262992	-0.0296941	0.781514
0.0573407	0.018201	0.0506583	0.0154566	0.0248777	-0.234603
-0.057622	-0.045789	0.0235767	0.00509775	-0.0149088	-0.00934669
0.0142288	-0.017836	-0.0481404	-0.183409	-0.0610282	0.0304698
0.00623298	-0.0116316	0.0901653	-0.031079	0.107244	-0.083248
-0.0312748	-0.0200042	-0.067021	-0.0453798	-0.0690088	0.0145081
0.0384049	-0.00196756	0.0144276	0.101677	-0.0494852	0.0938936
0.0095019	-0.00790104	0.0646515	0.00503375	0.115404	-0.0668614
-0.0142961	-0.031187	-0.0800763	0.0180073	-0.0849424	-0.0415901
0.0221098	-0.0521042	0.0387076	-0.0501634	0.0762375	0.0228766
0.0736211	-0.0750399	0.0203647	0.0711016	-0.0836397	-0.00359631
0.0139114	0.00560679	0.0469055	-0.021788	0.200376	0.0216786
0.0374202	0.0337509	-0.0120148	0.0277576	-0.173458	-0.0776917
0.0162857	0.00954539	-0.0591625	-0.0598799	0.109399	-0.0374337
0.0181346	0.0789853	0.0502826	0.0485029	-0.0475343	0.0307443
0.00215203	0.00975937	-0.0281177	-0.0234593	0.0443662	0.0552566
0.0175433	-0.00805777	0.063563	-0.0336986	-0.00576526	-0.038207
-0.0215831	-0.00549598	-0.0288305	-0.0431008	0.0487721	-0.0848717
0.0222152	0.0146208	-0.0196912	-0.0501039	0.0462297	0.0456762
0.00741571	0.00815026	-0.0182074	-0.0829647	-0.0413289	-0.068401
0.00219929	-0.0563438	-0.00958073	0.0700266	0.018855	0.0687605
-0.0200803	0.00840352	-0.00502563	0.0177479	-0.00784779	-0.0708493
-0.0193556	-0.0369854	0.040211	0.054238	0.0548145	-0.00637682
0.00376391	-0.0107865	0.0282005	-0.071432	0.0122047	-0.00771965
-0.013047	-0.0263181	0.0738544	-0.0280458	0.000139713	0.0215664
-1.3113e-06	-0.0252828	-0.0185009	-0.0065436	-0.0626144	-0.0724626
0.0449552	0.0211762	0.0541807	-0.0787155	0.0560668	-0.0779232
0.020461	-0.0845006	0.104497	0.060643	0.027976	0.0597478
-0.0298192	0.122524	0.0376645	-0.0754073	0.0918278	-0.082998
-0.0190771	0.0927443	0.0160951	-0.0947675	0.0608775	-0.160733
-0.0459182	0.0288696	0.0415536	0.147572	0.0355893	0.114673
-0.0426891	0.110109	-0.187381	0.060909	0.0144355	0.0312988
-0.0299443	0.101331	-0.23285	0.246618	-0.22793	0.150147
-0.0192327	0.0531393	-0.25578	0.328619	-0.359874	0.275066
0.0108428	-0.0253853	-0.201567	0.410252	-0.554757	0.485958
0.0380484	-0.0554575	-0.0241737	-0.022709	-0.000559777	0.0140019
0.0219235	-0.0259421	-0.065881	-0.00890878	-0.0368689	0.00904387
0.0386823	0.0130693	-0.0541612	0.0101581	-0.0162943	0.0298147
0.0124495	0.0318067	-0.0393429	-0.00166905	0.0323206	-0.0781516
0.0232468	-0.048833	-0.050725	-0.0202678	-0.0587728	0.0789484
0.070024	0.0296212	-0.0308292	0.00390181	0.0469133	0.0299893
-0.0303602	0.0135233	0.00529527	-0.0252505	-0.0198005	-0.077606
-0.0496697	0.0179682	-0.0159304	0.029641	-0.013984	0.0513691
0.0620472	0.0337168	-0.00185967	-0.00641569	0.0222333	0.0358919
0.035673	-0.0444882	0.0430941	0.0306931	-0.0106634	0.00466138
-0.0299398	0.0369456	-0.0686489	0.0335365	-0.0312369	-0.00565064
-0.0398628	-0.0284305	0.0171717	-0.0338388	0.0957374	-0.0110237
-0.00117093	0.0649669	-0.00132054	0.0425103	-0.0487797	0.0555018
0.0039959	0.0290283	0.0440927	-0.0013212	-0.0326425	-0.17771
-0.042453	0.0101789	-0.0301387	0.113646	-0.0709832	0.0282418
-0.0306844	0.0210594	0.0438501	-0.0237768	0.0828399	0.0396615
-0.0443726	-0.00544804	-0.108108	-0.073955	-0.0616344	-0.131019
-0.0329573	0.0560532	0.0233929	0.00865871	0.14806	0.00197154
-0.0406748	-0.056928	0.00514482	0.0256457	-0.235905	-0.02345
0.0658806	-0.0215786	0.0509643	-0.00197154	0.279793	0.0973214
-0.00143239	0.0631506	-0.00882364	0.0702659	-0.129464	-0.0352573
-0.0227443	0.0312768	-0.0258872	-0.0463496	-0.0914156	-0.024604
0.0164392	-0.0650116	-0.0232338	-0.0935077	0.113567	-0.0706805
0.0848604	0.0640539	0.0431144	0.0365655	0.00506048	0.139989
0.0348495	-0.0280545	0.0178244	0.0651371	-0.157974	-0.09397
-0.0354647	0.0188516	-0.0319971	0.0525789	0.0690084	0.0830395
-0.00130767	0.00892448	0.0473421	-0.0277361	0.0179581	0.0217538
-0.0523085	-0.0265414	-0.056412	0.00237954	-0.0233928	-0.108719
-0.0880101	-0.0310851	0.0171198	-0.0719773	0.0980358	-0.0467653
-0.0514522	0.0321869	-0.032127	0.0156745	-0.108663	0.157799
0.0136407	0.072766	0.027211	0.0354093	0.155872	-0.0463918
0.0714023	-0.0132018	0.0572296	0.00167412	-0.0330027	-0.0603098
-0.0781625	-0.0369738	-0.069619	-0.0388717	-0.0453383	0.154939
0.017619	-0.00618225	0.0622509	-0.029617	-0.225927	-0.164425
-0.00471905	0.00468659	0.104335	-0.00494093	0.0932511	0.0432517
-0.0073356	0.0654727	-0.191234	0.0193684	0.0742965	0.11999
-0.0172591	-0.050252	0.0296929	0.00326717	0.0492742	-0.0456942
-0.00781941	-0.0655585	-0.0305775	-0.0842748	-0.144784	-0.25475
0.0383443	0.0514732	0.0475772	0.140999	0.21119	0.262619
-0.00671208	0.0151415	-0.0398828	0.0014925	0.00190082	-0.0845906
-0.0824695	0.00285536	0.103453	-0.128615	-0.0694643	0.0178546
-0.0386447	-0.040085	0.00601659	0.0629186	-0.0602995	0.0511552
-0.0287708	0.0327243	-0.0534311	0.030688	-0.0671486	-0.0888695
-0.036648	-0.0150891	0.00241671	-0.10302	-0.035725	0.0791038
0.0315923	0.0403644	0.0992982	0.1054	-0.0168103	0.0766611
0.0534986	-0.0114169	0.15081	-0.000550687	0.216309	0.028598
-0.0243765	-0.00458276	-0.219179	-0.0252462	-0.183398	-0.204581
0.0260053	0.077889	-0.0817371	0.112908	0.268155	0.207824
-0.00136253	0.0094977	0.101694	0.0064795	-0.1451	-0.125826
0.00696026	-0.0604683	0.0141335	-0.0754696	-0.0519043	-0.0784406
0.0165169	-0.00358176	-0.00799279	-0.0365228	-0.00446698	-0.0776904
0.00955117	0.0224715	-0.0335212	0.00135171	-0.12816	0.177895
-0.0162797	-0.00260454	0.138916	-0.0421837	0.226639	-0.0938641
-0.00932632	-0.0156442	-0.0866103	1.15037e-05	-0.0434095	0.0491465
-0.0427884	-0.0171701	0.0917439	0.0842159	-0.082228	-0.0207425
-0.0399255	-0.057798	0.0818736	-0.021893	-0.0859046	-0.0131457
-0.0328783	0.0446501	-0.129854	0.0292457	0.302872	0.183576
0.00291283	-0.000799	-0.0398636	-0.0228372	-0.190034	-0.0218657
0.0185834	0.0220743	0.0641775	-0.0113873	0.0488426	-0.12811
-0.00849286	0.0128337	0.0347073	0.0815242	0.09598	0.252158
-0.0394542	0.0383569	-0.0789421	0.0079416	-0.166551	-0.138609
0.0467264	0.0112188	0.146457	-0.052052	0.272388	-0.0524007
-0.0409001	0.0177068	-0.0672243	0.0305409	-0.165548	-0.136558
-0.0106162	-0.0202035	0.0531957	0.0227455	0.0491887	0.181032
-0.0684271	0.00541312	-0.0526448	-0.0213324	0.144436	-0.061708
0.0161171	-0.0242426	-0.00963911	-0.0590273	-0.165742	0.0591449
0.0808008	-0.0710861	0.0320521	-0.0596141	-0.0653244	-0.267822
0.0470548	0.0115288	0.0302206	0.0699513	0.0141479	-0.00664496
-0.0119771	0.0298903	-0.059921	0.0722632	0.0635416	0.178409
-0.0223602	0.0708548	-0.0649366	0.00703937	-0.163326	-0.0487735
0.0313842	0.0551893	0.150695	0.0294552	0.269743	0.22555
-0.00206498	-0.021555	0.087377	-0.0779358	-0.0903688	-0.210482
-0.115579	0.000454247	-0.132591	0.107319	-0.142486	0.105997
-0.0948757	0.0656569	-0.107545	0.0499682	-0.0707134	0.110778
0.0126345	-0.0166107	0.120724	-0.0273492	0.162799	-0.110729
0.0246342	-0.0449617	0.140738	-0.101009	0.0433046	-0.0858864
-0.0269154	-0.0210566	-0.0281342	0.0130206	-0.145343	-0.0811568
0.0666897	0.0217587	-0.0932548	0.0636994	-0.161383	0.0802169
0.147228	0.0308209	0.0625988	-0.022095	0.428826	-0.00773466
0.0333801	-0.024958	-0.099948	-0.0366922	-0.0984662	0.10422
-0.00829366	-0.0298266	0.159283	-0.117455	0.174194	0.0163689
-0.0311247	-0.0556331	-0.0379758	-0.0835664	-0.22813	-0.258033
0.0266838	0.0584447	-0.0126761	0.134174	0.156369	0.317646
-0.030443	-0.138246	0.00894275	-0.123414	0.0424167	-0.276563
-0.0961114	-0.0952741	-0.0819644	-0.0965116	-0.179318	-0.176858
-0.0428701	0.0749604	0.125608	0.137654	0.0941685	0.153181
-0.00865419	0.0239583	-0.110855	0.0639138	-0.15811	-0.0608731
0.0643641	-0.00524038	0.0313029	0.0142235	0.122452	0.00417578
0.0821058	0.0696833	-0.0368205	0.0575745	0.0269913	0.128905
0.0726938	0.00384569	0.111402	0.0101163	0.166629	0.0831948
-0.0438312	-0.00617039	-0.144218	-0.0259466	-0.24141	-0.0642636
0.0920514	-0.0274643	0.113495	-0.0469356	0.136924	0.0468397
0.0871634	0.0245978	0.0926677	-0.046766	-0.0799716	-0.129492
0.0414135	0.180131	-0.0490782	0.265581	0.161147	0.404631
-0.0592782	-0.291062	0.0637874	-0.329697	-0.14784	-0.504648
-0.0783566	0.12359	-0.292482	0.199528	-0.111252	0.166277
0.0899536	0.0903728	0.182946	0.0981261	0.247174	0.240845
0.00702703	-0.00104624	0.0801201	-0.0625675	-0.0961113	-0.20425
-0.0317008	0.0265228	-0.071429	0.00804245	-0.0823743	0.0757908
0.0320642	-0.00382972	0.0559014	-0.0774248	-0.0220574	-0.0505297
0.0761142	-0.00897813	0.0488272	0.0683611	0.227579	0.150119
-0.0170974	-0.0500023	-0.0746732	-0.0756992	-0.128972	-0.198253
-0.0188264	0.0713266	-0.0602146	0.102084	0.00173539	0.101847
-0.0170311	0.0234161	0.0499937	0.0108469	0.0153053	-0.0350402
0.03366	0.01885	-0.0166759	0.078433	0.113521	0.213325
0.0274751	-0.0517901	0.133031	-0.122235	0.0235734	-0.218519
-0.0940512	-0.00187987	-0.150162	0.0494189	-0.112197	0.156984
-0.0666439	-0.0353779	-0.115244	0.00878441	0.0676693	-0.0227935
0.0164005	-0.00575483	0.0398662	-0.0263842	-0.131907	-0.0728375
0.0730412	-0.0322393	-0.00375885	-0.0430791	-0.0313715	-0.0964656
0.11128	-0.0176117	0.091533	-0.00714099	-0.03691	-0.0318239
0.115699	-0.00543392	0.29968	-0.0386418	0.273597	0.042772
-0.0950094	0.0155081	-0.380992	0.0420797	-0.204571	-0.131493
-0.091698	-0.0632192	0.0864484	-0.0588452	0.182357	0.0844991
-0.0729645	-0.0340915	-0.138208	-0.0567079	-0.255787	-0.131006
0.00797758	-0.019496	-0.105332	0.0316026	-0.192793	0.0377864
0.192534	-0.0442227	0.303264	-0.119591	0.440579	-0.00717059
0.130114	-0.0817007	0.245716	-0.108211	0.188054	-0.0251466
-0.0533768	-0.0248576	-0.190149	0.0537681	-0.327515	0.043755
-0.0411481	0.0332747	-0.0467202	0.0360785	-0.0672262	0.100455
-0.0233884	0.0091376	0.027888	0.00245199	-0.0353903	-0.0283236
-0.0504189	-0.02422	0.155076	0.00356388	0.114257	0.0676314
-0.267149	-0.0470557	-0.518929	0.0183331	-0.602642	-0.119471
0.313992	0.0386257	0.394601	0.0301015	0.866493	0.133905
0.00684375	-0.0184863	-0.0118512	-0.0164404	-0.302126	-0.104294
0.0413941	-0.0126863	-0.0248578	-0.0392757	0.0728456	-0.0691294
0.0945358	0.0203991	-0.00978985	-0.0390032	0.168043	0.0690146
0.00961262	0.0591461	-0.138165	0.11568	-0.27784	-0.0326647
0.086466	0.11326	-0.0291353	0.0927168	0.0982819	0.142961
0.0528281	0.0781148	0.0949834	0.0336689	0.216535	-0.0765358
-0.00848377	0.0552278	-0.14609	0.067364	-0.229748	-0.0894988
-0.00572836	0.0515134	-0.0654659	0.0576383	0.129091	0.205881
0.0295807	0.000660181	0.0440611	0.000457168	-0.165847	-0.0582874
0.0672307	-0.0047279	0.036818	0.00606507	0.0733284	0.0961531
0.0757107	0.0270746	0.159322	-0.0899045	0.0917073	-0.282413
-0.0479146	-0.00590622	-0.115523	0.0094977	-0.0838391	0.234506
-0.0701617	-0.0867209	-0.0419671	0.0239802	0.00837052	-0.0228422
-0.069064	-0.115272	-0.0171099	-0.0507352	-0.0917351	-0.0805784
-0.0666211	-0.0553539	0.0126254	-0.0323878	-0.00899509	0.128239
-0.0410988	0.00655246	0.140315	-0.0768355	0.0626305	-0.164647
-0.0645115	-0.0241246	0.0396627	-0.0664768	-0.0859593	-0.00565296
-0.161723	-0.0233606	-0.0783167	-0.0458436	-0.0768377	-0.167559
-0.0570662	0.0302141	-0.12096	0.104427	-0.0701855	0.0888699
0.0334007	0.0704886	0.0422402	0.089062	0.142191	0.00500849
0.0258839	0.0772353	0.160015	-0.0415423	0.0900893	-0.0737096
-0.0518146	-0.00232589	-0.0282439	0.0170758	-0.0125571	0.0695688
-0.0471652	0.0100827	-0.116675	0.00130719	-0.174203	-0.00673243
-0.0264032	0.0085122	-0.0783158	0.0634426	-0.00137119	0.0818371
0.00860503	0.0741329	0.157611	-0.0149545	0.248686	0.0184047
0.0165298	-0.118263	0.0844088	-0.0773985	-0.171034	-0.222012
-0.0424193	-0.0627619	-0.0300167	0.00332314	0.108081	0.171651
-0.0629453	-0.0808166	-0.0362669	-0.0701725	-0.115837	-0.0844857
0.0270591	0.014631	-0.077788	0.105128	0.0476965	0.0736733
0.00341955	-0.0702111	0.00885907	-0.116012	-0.10858	-0.126783
0.0544472	-0.0303681	0.0624095	-0.0135002	0.102778	0.122534
-0.000453472	-0.0254893	0.0877604	-0.0179907	0.0663018	-0.169855
-0.00640121	0.00976896	-0.0743264	0.00607663	-0.123991	0.0306638
-0.00317425	0.0611599	-0.0448301	-0.0179881	0.0384091	0.0146052
-0.0119163	-0.0123504	0.00477913	0.0561531	-0.0442249	0.109782
0.0170369	-0.00853789	-0.018099	-0.0181376	0.105702	0.0834676
0.031142	-0.0714979	0.0706206	-0.0543205	-0.0187702	-0.0343755
-0.0377717	-0.270349	-0.00842392	-0.306324	-0.153598	-0.326454
-0.0177495	-0.0657984	-0.00361502	-0.0415455	-0.0621137	0.0586426
0.021466	0.0228459	-0.00728139	-0.0744063	0.108113	-0.153389
0.0498749	0.153528	-0.0421968	0.272215	0.0575647	0.334597
0.0454966	0.0319303	0.0428569	-0.0187506	0.0361454	-0.0272207
0.0261835	0.0179227	0.00761402	0.032089	-0.0363348	0.0416151
-0.04883	-0.115314	-0.0381967	-0.0830013	0.0208959	-0.114112
0.0355353	-0.0388939	0.0646955	-0.0530389	0.0973166	0.00754005
-0.0257993	-0.0258975	-0.0453041	-0.000596493	-0.124951	0.0069038
-0.00929421	0.0126939	-0.0201178	0.00725742	0.0171456	0.138929
-0.0410939	0.0175426	0.0766366	-0.00271744	0.0620818	-0.0518277
-0.0244769	0.0347379	-0.0869133	0.0193786	-0.144579	0.0238694
0.0366022	-0.0771088	0.0696848	-0.0857348	0.0833828	-0.129896
0.0144874	0.0152765	0.00261962	0.0165512	-0.0722341	0.0220146
0.0742722	0.0402971	0.146404	-0.0279276	0.170116	0.0629573
0.0432366	0.0380083	-0.128333	0.038123	-0.0690242	0.0599007
-0.0306276	-0.00169422	0.0975604	-0.00615019	0.0675766	-0.0369225
0.0748625	0.0388368	0.00617489	0.0348061	-0.0518527	0.0983059
-0.0458126	-0.00730217	-0.0482622	-0.000237703	0.0743174	-0.141532
0.0150882	0.00328021	0.0763235	-0.0387927	-0.00789061	0.14574
-0.018837	0.00192548	0.0348667	-0.0231677	-0.0096187	0.0131747
-0.0278302	-0.0486685	0.118717	0.0515531	-0.175693	-0.243524
0.0114992	-0.0853466	-0.122428	0.00766434	0.149053	0.0317458
0.0619727	0.0124745	0.137233	0.0656309	0.127433	0.146191
0.0549703	0.0484825	-0.0564485	-0.00796002	-0.0892085	-0.0489415
-0.00228995	0.0129666	0.0255373	-0.0267003	0.134302	0.0559235
0.0385932	-0.0521354	0.0745989	-0.00102232	-0.121458	-0.0879334
0.0428365	0.0270529	0.144035	-0.0265688	0.155658	0.131265
-0.0123836	-0.0181857	-0.22295	-0.0208029	-0.0010401	0.0192975
0.0219632	-0.0238873	0.0534306	-0.0287063	0.0924342	-0.0535259
0.0205047	-0.0353146	0.20674	0.00718969	-0.19631	0.0297134
0.043456	0.0677544	0.172532	-0.0471298	0.048058	-0.0103618
-0.0296125	0.031851	0.0189807	-0.00982763	0.0431527	0.00889409
-0.101562	-0.00631559	0.0211986	0.0835573	0.12068	0.0384555
-0.135489	0.0541921	-0.143372	0.170552	-0.175416	-0.123734
0.000707328	0.0786266	-0.279705	0.0801849	-0.155351	-0.0525251
-0.0352103	-0.0102232	-0.509859	0.100682	-0.171988	-0.139191
-0.00359413	0.0312844	-0.647986	0.0292532	-0.296549	-0.208684
-0.00696595	-0.043413	0.0232267	0.00119579	-0.0208737	-0.00100571
-0.00539577	-0.0233314	-0.0104192	-0.000358164	-0.0651372	0.0103605
-0.0202873	-0.0196357	0.00352098	-0.00280648	-0.0554779	0.00682485
-0.0365889	-0.0126218	0.0125459	0.0246758	-0.0339827	-0.0445412
0.0192093	-0.0166492	0.00246604	-0.0390783	-0.0648244	0.0425723
0.024683	-0.0300332	-0.0247627	0.0367426	-0.010965	0.0299248
0.0192841	-0.0158383	0.0409335	-0.0190122	-0.00580296	-0.0729263
-0.0040212	0.0341487	-0.0395843	0.0305874	-0.0334349	0.062363
-0.00386457	0.0203159	-0.0103656	0.0158226	-0.0321067	-0.000644207
-0.00106968	0.00343269	-0.00257255	-0.00735569	0.0729188	-0.0162743
0.0219308	0.00291115	0.0445434	-0.0169551	-0.09153	-0.0254296
-0.0245572	0.0360701	-0.0101842	0.0324971	0.0862725	-0.0195762
0.0131627	0.0219703	-0.0182182	-0.0609034	-0.0990802	0.0856698
-0.0582643	0.0410852	0.00257492	0.0798204	0.0708107	-0.114407
0.0126185	0.012508	-0.0164099	-0.0516464	-0.0509201	0.117835
-0.0391747	0.00613201	0.00347236	-0.0161419	0.0421693	-0.00394416
-0.0159331	0.0184286	-0.0760031	0.0382525	-0.0510609	-0.106368
-0.0277377	0.00615215	-0.0155121	0.0596343	0.138581	-0.00481093
0.0230844	-0.061538	0.0469724	-0.0422142	-0.234627	0.0871978
0.0370792	-0.0581294	0.0354802	-0.0641934	0.270315	0.0255954
-0.0250657	0.0423425	0.0161261	0.0321969	-0.0634662	0.0152524
0.0388739	0.017422	-0.0452762	0.0521756	-0.0369995	0.0258087
-0.00756632	-0.0415197	0.0816154	-0.0311698	0.0634043	-0.0919505
0.0106493	0.00860012	-0.0285628	0.017674	0.00181752	0.0729567
0.0118434	-0.0388452	0.0164945	-0.0739182	-0.0956455	-0.0674558
-0.0340699	0.0429916	-0.00213066	0.010342	0.0186707	0.0214004
0.068146	0.0262536	0.0411273	0.0336434	0.0389854	-0.0147688
-0.00744641	-0.0204153	0.0294048	-0.0530707	-0.0938842	-0.0710164
-0.0445898	-0.00812495	-0.0262575	0.0303069	0.124226	-0.0547879
-0.021289	0.0611954	-0.0945947	0.0963615	-0.208873	0.188369
-0.014055	0.0579024	-0.0327327	0.0101881	0.245868	-0.069068
0.0305438	-0.0335581	-0.0301707	-0.0536916	-0.0448583	-0.023257
-0.00468174	-0.0117919	-0.0609856	0.0272062	-0.0226022	0.105127
-0.00366639	-0.0208155	0.0207498	-0.0648394	-0.11043	-0.173797
-0.0217708	-0.0407615	-0.00513119	-0.0490255	0.0775078	0.0490876
-0.0418126	0.0587407	-0.0153075	0.171018	-0.0843595	0.0796243
-0.0118273	-0.0474216	0.0388785	-0.112009	0.12571	-0.0755343
0.00602911	-0.0227878	0.0570556	-0.0783031	-0.0655227	-0.161991
-0.0366801	0.061373	-0.0100767	0.128536	0.0927518	0.262441
-0.0509013	0.0248447	-0.0294338	-0.0185134	0.0392757	-0.0878029
-0.00852741	-0.0311196	0.010328	-0.11084	-0.0104727	0.00825953
-0.0041088	0.0104324	0.0393265	0.110915	-0.0171874	-0.0412225
-0.0340551	0.00812501	-0.089393	-0.0192779	-0.103964	0.0346801
0.0137403	-0.0224884	-0.0565619	-0.0541645	0.0406641	-0.0573438
0.0305324	0.0141191	-0.0189836	0.146591	-0.0538604	0.13008
0.0340082	0.00116056	0.0710625	-0.0664443	0.260194	-0.0274592
-0.0208105	-0.0105636	-0.064634	-0.0744492	-0.169608	-0.165459
0.0360919	0.044633	0.0387314	0.085838	-0.00870037	0.198104
0.0324432	-0.000432074	0.0306654	-0.0293527	0.0687866	-0.0946065
0.00785344	-0.0257014	0.0593301	-0.0612021	0.0567483	-0.0152065
0.00182464	0.0301152	0.0151692	0.0373219	-0.113838	-0.0551616
0.0257802	-0.0384724	-0.059823	-0.00304925	-0.134756	0.175779
0.0603369	-0.0607988	0.0735987	-0.0313928	0.281563	-0.140373
0.0160863	-0.00250536	-0.108371	0.00605839	-0.0905015	0.0794784
-0.0316214	0.0246929	0.0232388	0.0740896	-0.0891472	0.0221516
-0.0278919	0.037255	-0.0333387	0.00349504	0.0522537	0.0157773
-0.00354259	-0.0049513	0.0646319	0.0503114	0.15791	0.00798357
-0.0136499	-0.0184703	-0.0613623	-0.0291952	-0.209463	-0.0632985
-0.016011	-0.0292736	-0.00351952	-0.062045	0.13055	-0.0758724
-0.0298363	0.0529482	-0.016816	0.0615036	0.0732198	0.19404
-0.0182358	0.0478509	-0.115541	0.0207753	-0.190431	-0.0138476
0.0152311	0.000834227	-0.0331755	-0.0572903	0.350358	-0.12619
-0.0577117	0.00859284	-0.0596891	-0.014887	-0.194885	-0.0763201
0.020906	-0.0693302	0.0952865	0.0331218	0.0106303	0.16451
-0.00275256	0.00870901	0.0272971	0.0321701	0.131576	-0.092915
0.0152445	0.0408163	-0.0234203	0.0270436	-0.223552	0.0257666
0.0867101	-0.100653	0.116796	-0.100488	0.0818111	-0.173219
0.0191496	-0.0286548	0.0987905	-0.0518892	-0.0520355	0.0126186
-0.0361146	0.0340379	-0.020415	0.0950233	0.0740542	0.160548
-0.0244285	0.0740768	0.050449	0.01061	-0.137806	-0.0452527
0.0115939	0.012155	0.042066	0.0639909	0.292622	0.168931
-0.0302351	0.016655	0.0198707	-0.136869	-0.0365795	-0.184291
-0.0470244	0.047948	-0.0902535	0.0875723	-0.204026	0.160296
-0.0660323	0.079724	-0.0825551	0.0583992	-0.0826767	0.0697621
0.019376	0.0159363	0.0221283	0.014099	0.20936	-0.119891
0.0486407	-0.0786346	0.0922025	-0.0893151	0.153493	-0.0474808
0.0193554	-0.0502781	-0.0847018	-0.0740765	-0.10606	-0.129294
0.0735474	-0.00339961	-0.031156	0.0559098	-0.219426	0.142475
0.113075	-0.00946099	0.0736324	-0.00310457	0.321668	-0.0974072
-0.0357747	-0.0453157	-0.110522	0.0296062	-0.141401	0.0891658
0.0254505	-0.0600302	0.131089	-0.134091	0.218301	-0.0657777
-0.0396229	-0.0430295	-0.0936569	-0.138985	-0.177507	-0.187445
-0.0111465	0.107451	0.0559436	0.280178	0.0199727	0.408531
0.00701824	-0.0584797	0.0344177	-0.158368	0.11247	-0.18351
-0.0194473	-0.0822363	-0.0620161	-0.134155	-0.165299	-0.168554
-0.016374	0.0500176	0.0478933	0.170931	0.170288	0.199049
-0.00679843	-0.00548738	-0.112615	0.0320131	-0.224016	-0.0295367
0.0348186	-0.0209515	0.0693326	-0.0319764	0.125457	-0.0651996
0.0492955	0.0629365	0.061726	0.078896	-0.018424	0.112333
0.0636449	0.0103751	0.154619	0.0244538	0.185049	0.0254182
-0.055233	0.00667751	-0.187103	-0.0159825	-0.240738	-0.0168955
0.0954035	-0.0580623	0.12371	-0.061251	0.141825	-0.0210575
0.0478896	0.042251	0.0705154	-0.0865492	-0.0245772	-0.116544
-0.028362	0.230509	-0.043876	0.432929	0.0531019	0.275586
0.011573	-0.224407	0.0618996	-0.384423	0.012041	-0.259056
-0.0524796	0.124999	-0.239004	0.212955	-0.20548	0.130543
0.0696903	0.0483634	0.189269	0.135993	0.210678	0.156134
0.0207057	-0.00812316	0.0490796	-0.131505	-0.00429451	-0.220189
-0.00818226	0.00972688	-0.0292725	0.00186962	-0.117712	0.105176
-0.00117204	-0.0131574	-0.0233111	-0.0637908	0.0311531	-0.0944443
0.0254854	0.0102443	0.0610433	0.0620283	0.147383	0.17031
0.00363323	-0.0410801	-0.0126869	-0.121093	-0.140505	-0.160734
-0.0208299	0.0596938	0.0378405	0.11344	-0.0337431	0.106487
-0.0379453	0.0293264	-0.0266213	-0.0162752	0.0309321	-0.075569
-0.0149993	0.00707239	-0.00609756	0.102465	0.0453183	0.227681
0.0233747	-0.040144	0.0735857	-0.132012	0.118902	-0.234999
-0.0180106	-0.0262133	-0.0355774	0.088455	-0.14769	0.176937
-0.0208483	-0.0413514	-0.083646	-0.00565606	0.0035817	-0.071206
0.0377776	-0.0381655	0.0399361	-0.0584096	-0.106603	-0.0217829
0.0308167	-0.0511895	-0.0120823	-0.130121	-0.0261373	-0.0972569
0.0833295	-0.0412971	0.0863836	-0.0149497	0.000862062	-0.00630385
0.0955613	0.00160694	0.145988	0.0131698	0.356489	-0.0336477
-0.0671284	0.0360726	-0.27346	0.0681073	-0.325053	0.00859815
-0.0158115	-0.00672162	0.107009	-0.0450043	0.276297	0.0338392
-0.0893344	-0.00841027	-0.127637	-0.0459723	-0.259256	-0.0813779
-0.0216509	0.00298887	-0.10966	0.0226748	-0.243745	0.0723075
0.199883	-0.0871471	0.223407	-0.0324143	0.392808	-0.068185
0.110675	-0.0624221	0.29139	-0.105152	0.189677	-0.105151
-0.108189	0.0198599	-0.178042	0.0555674	-0.323152	0.0689775
-0.0552399	0.0399475	-0.0707397	0.0876491	-0.069895	0.0752203
-0.0435336	-0.0150008	-0.0217194	-0.0623139	0.0321258	-0.0450837
-0.0385266	-0.0161334	0.0597118	-0.042583	0.123893	0.0336615
-0.221017	0.0351407	-0.497773	0.0788812	-0.443768	-0.0723327
0.266746	-0.0209695	0.413945	0.029964	0.588655	0.08094
-0.00220084	-0.000290096	-0.0592833	-0.061844	-0.186317	-0.0400397
0.044456	-0.0150788	0.0208664	-0.033379	0.0600103	-0.117499
0.0266368	-0.0191321	0.0675143	-0.0535358	0.109313	0.0259949
-0.00618809	0.0576386	-0.0369833	0.0788856	-0.284458	0.0258026
0.072668	0.0656942	0.159364	0.120891	-0.00997481	0.174362
0.0554557	0.0590271	0.112339	-0.0375577	0.16938	-0.109219
-0.0271887	0.0768637	-0.0409412	0.0477467	-0.214743	-0.005853
-0.0222597	0.0298306	-0.0228909	0.111456	0.0950754	0.138822
0.0226768	0.0103696	-0.00427824	0.050832	-0.0700056	0.000529706
0.0262598	-0.0551409	0.0459435	0.0634816	0.00446537	0.082082
0.0608091	0.0127245	0.0466803	-0.0683233	0.220708	-0.234484
-0.052144	-0.0341923	-0.106628	0.0866887	-0.186213	0.212697
-0.0379839	-0.035768	-0.0610349	-0.0446205	0.0699916	-0.00528616
-0.0314205	-0.0550936	-0.0731123	-0.0945556	-0.0762907	-0.094241
-0.0244536	-0.0331954	-0.0300712	-0.0387407	-0.0477089	0.0839303
0.0038532	-0.00262457	0.0337741	-0.137879	0.169266	-0.113697
-0.0704199	-0.0438706	-0.0665255	-0.0394263	-0.0350731	-0.0347468
-0.0560442	-0.0445457	0.00194281	-0.0748089	0.0138181	-0.0791305
-0.0827458	0.0495957	-0.114044	0.102389	-0.13939	0.108527
-0.0397838	0.068195	0.0167466	0.0957841	0.0828573	0.0498106
0.00240177	0.0507064	0.0235383	-0.0536161	0.217637	-0.0686456
-0.0503328	0.00520116	-0.0556348	0.0260877	-0.0710348	-0.00641602
-0.0607326	0.00431865	-0.122908	0.00766075	-0.168997	0.025469
-0.00859796	-0.0262678	-0.0767175	0.114638	-0.101901	0.0833751
-0.00802962	0.0692668	-0.00478723	-0.0149397	0.268238	-0.0510644
0.0221705	-0.0780514	0.103455	-0.0726634	-0.123329	-0.0669029
-0.00381841	-0.0310885	0.056924	-0.0526042	0.110611	0.0284894
-0.032637	-0.059599	-0.0764837	-0.0764564	-0.0667309	-0.0583156
0.00288413	0.0465558	-0.0228364	0.0959544	-0.0420542	0.0781695
0.0312526	-0.047631	-0.00286371	-0.117727	-0.0526204	-0.0904823
0.0477147	-0.0367462	0.098411	0.00683618	0.0410089	0.0670389
0.0144839	-0.0273605	0.0295936	-0.103017	0.179967	-0.106492
-0.0194924	0.0107946	-0.0402345	0.00737426	-0.14932	-0.0123567
-0.00541174	-0.0234867	-0.0224406	-0.0342196	-0.000101238	-0.0391712
0.00306186	0.0231034	-0.0132582	0.0822281	-0.0595368	0.0554947
0.0148647	-0.0188171	-0.0157374	0.0520497	0.0931238	0.0479982
0.0200334	-0.0847344	0.0657897	-0.0294825	0.0325211	-0.029936
0.00920123	-0.27361	0.00737394	-0.398803	-0.0861082	-0.327954
-0.0238422	-0.0727806	-0.000546232	-0.0144953	-0.0161133	0.0351524
0.0163728	0.00309262	0.0600745	-0.118535	0.110899	-0.225643
0.0178222	0.256664	-0.0165409	0.412775	-0.043012	0.529842
0.0410947	-0.00815019	0.0583455	-0.0751917	0.0536257	-0.0792768
-0.0214519	0.0062907	-0.0491251	0.0189497	-0.0595719	0.0401701
0.0723614	-0.0607958	0.0202087	0.00970417	-0.00928399	-0.0353313
-0.00523955	-0.00953504	0.0260752	-0.0412579	0.12479	-0.0751857
0.00195333	-0.0403692	0.00113463	-0.010782	-0.104559	-0.00554121
0.0186059	-0.00233735	0.0471994	0.00671539	-0.0596599	0.125952
0.000672519	0.020537	-0.0202138	-0.027036	0.122878	-0.0631097
-0.0317962	-0.0218605	0.0380805	0.0230398	-0.127131	-0.00184038
-0.00606427	-0.0741178	0.000774324	-0.0659941	0.102425	-0.0717016
0.0704452	-0.0584846	0.0550465	0.0523471	-0.1006	0.00649324
0.0450296	0.0621246	-0.00270289	-0.0532623	0.230993	0.0508388
0.023708	-0.0137723	-0.0581294	0.0650527	-0.229033	0.0532296
-0.00828689	0.0178369	-0.0389553	-0.00767127	0.130091	-0.0288279
0.0151777	0.00057631	-0.00900236	0.0119233	-0.0554339	0.0748945
-0.00540596	0.02378	0.0483299	0.120679	0.0110538	-0.0493842
0.0257729	-0.0163932	-0.0232952	-0.0875058	0.102306	0.0490488
-0.034845	0.00856825	-0.0959238	-0.0630414	-0.00891879	-0.0186608
-0.0515897	-0.0135382	0.0325025	0.0556656	-0.0353247	-0.0911214
0.0276216	-0.0144353	0.0266259	-0.0194781	0.0736294	-0.0155878
0.104327	-0.0535626	-0.0439119	0.0490445	0.0531955	0.16895
-0.0636164	0.00773831	0.0546788	0.00562328	-0.0824564	-0.11738
-0.0210221	-0.0245681	0.0215235	0.0255128	0.120039	0.0839373
0.0127447	0.0307723	-0.016003	-0.0564666	-0.027659	-0.116797
-7.06315e-05	-0.0182448	0.00283664	-0.0131457	0.0777008	0.0832182
-0.0119448	0.013973	0.0387518	-0.0954419	-0.104465	0.00710353
0.00389415	0.0558893	-0.056201	0.0313755	0.0730388	-0.154685
-0.0226088	-0.0177902	-0.0162222	0.00650445	-0.00197637	0.0776184
-0.0178823	0.0695513	-0.0874771	0.0804318	0.0667238	-0.0655411
-0.00750199	0.0699224	0.0920703	0.0651336	0.0557644	-0.0382444
-0.00965586	0.00443287	-0.0684676	-0.0122327	0.0624479	0.0867605
0.0519206	0.0892796	0.0491379	0.142942	-0.0510138	0.0657672
0.0658252	0.0914843	0.0113332	0.0546695	-0.216064	0.0461427
0.111449	-0.0374929	0.0508403	0.0707156	-0.364934	0.0716473
0.037159	-0.0250725	0.0442372	-0.0223076	-0.56787	0.0323979
0.00142807	-0.0293378	0.0376895	0.00584596	-0.0133461	0.0298155
0.0013089	-0.0319362	0.0210786	0.0126402	-0.0294471	0.0431287
-0.00908528	0.00775295	0.0321887	0.00925571	-0.00532708	0.0145165
-0.0175101	-0.00668764	-0.0147417	0.0188804	-0.0503315	-0.00465304
0.0300215	0.00050652	-0.0135284	0.0212341	0.0028865	0.0778584
-0.0167623	-0.0352594	0.00425342	0.00236487	0.00743838	0.00691438
0.00996158	0.00227004	-0.0391296	0.0202308	-0.0629599	-0.0822446
-0.0119264	0.0142842	-0.0173011	0.00645608	0.0261498	0.0162244
-0.0113828	0.0076983	0.0249141	0.0484792	-0.0515661	0.0156279
-0.014786	0.00423634	0.00170335	-0.0526284	0.0576657	0.00239086
0.0497371	0.017123	0.00790387	0.0125571	-0.077574	-0.0460092
-0.0649642	0.00689006	-0.0167945	0.00546283	0.156842	0.0362339
0.0530813	0.0219758	0.00180146	0.0765348	-0.057091	0.0544263
-0.0412162	0.00888228	-0.0412471	-0.12292	-0.0538751	-0.17784
0.0177195	0.0198108	-0.0227043	0.0423658	0.00138215	0.13882
-0.0526839	-0.0249053	0.0127768	0.0212844	0.0488777	0.0794065
0.00428848	0.02275	-0.0212327	-0.0180566	-0.0176389	-0.145527
-0.0312667	0.00248271	0.00878377	0.0459982	0.0856161	0.032425
-0.00485897	-0.0481598	0.0019227	-0.113823	-0.199145	-0.0550023
0.0514297	-0.0627336	0.0557358	-0.00692701	0.237385	0.081985
-0.0604106	0.0308236	-0.060864	0.0873566	-0.122096	0.021604
0.0713617	0.000547707	-0.00758034	0.0115981	-0.0560212	2.06232e-05
0.00304447	-0.0288595	-0.00680278	-0.0577457	0.0940008	-0.135318
0.0380918	0.0342117	0.0515907	0.0699358	0.00569078	0.171032
0.00848861	-0.0599809	-0.0521417	-0.050643	-0.155762	-0.186723
-0.0410141	0.0660931	0.014348	0.015196	0.0524951	0.109721
0.0524775	0.0341523	-0.0160751	0.0537935	0.00465198	0.0349635
-0.0419202	-0.0147533	0.00187697	-0.069703	0.0121741	-0.0753174
-0.0561373	0.00347042	-0.0389066	-0.0687439	0.0769845	-0.0979518
-0.0787705	0.0731663	-0.000517875	0.0537391	-0.146867	0.193545
-0.0216286	0.0783985	0.0203628	0.0263903	0.187056	-0.0606297
0.0563408	-0.0727763	-0.0196942	-0.0360895	-0.103284	-0.0398363
0.0116159	-0.0266435	-0.0463976	0.0126342	-0.00884669	0.137056
0.0316945	-0.0183213	-0.0360287	-0.0577199	-0.186356	-0.223706
-0.0258321	-0.0550148	-0.0164023	0.0661949	0.0682286	0.106007
-0.0223439	0.0510975	0.0642886	0.0562856	0.0804498	0.0883247
-0.0153757	-0.0398391	0.0362785	-0.108007	0.129486	-0.10763
-0.0148673	-0.0345393	-0.0221379	-0.0865194	-0.155098	-0.220388
0.0166579	0.0318853	0.0511185	0.142	0.14374	0.301018
-0.0684104	0.0352256	0.0217381	0.0179428	0.0684208	-0.0670559
0.000598594	-0.0298327	-0.0582606	-0.0961549	-0.119845	-0.0250465
0.0142739	-0.0255797	-0.0245779	0.0398027	0.0412355	0.00575286
-0.0517498	0.00451386	-0.0464479	0.023197	-0.163893	0.00356996
0.0183713	0.0104978	-0.0733945	-0.0584456	0.0509541	-0.00238198
0.0692504	0.0406032	-0.0030578	0.145091	-0.0988341	0.115574
0.0191203	0.0189777	0.0282857	-0.0411344	0.214828	0.0197802
-0.0584028	-0.0166543	-0.0658795	-0.10995	-0.228118	-0.221627
0.0313438	0.0504021	0.0853353	0.0991372	0.162086	0.222308
0.0589362	0.0196581	-0.00118493	-0.00919163	0.0241589	-0.105789
0.0393237	-0.0584746	0.0556757	-0.069311	0.0586743	-0.112299
0.0107799	0.0288977	-0.0586058	0.0633492	-0.109896	-0.000626564
0.00504805	-0.0362782	-0.0377232	0.0528847	-0.140478	0.190961
0.0153103	-0.0319608	0.063055	-0.0315599	0.236527	-0.159488
-0.0385183	0.00477582	-0.0639852	-0.0277129	-0.0436142	0.0743112
-0.0136946	0.0244704	-0.0457905	0.039717	-0.139906	-0.0324274
-0.0468649	0.00635552	0.0180964	-0.0602254	0.0596973	-0.0239855
-0.0179642	0.0216911	0.105447	0.105326	0.28413	0.134912
-0.0101515	-0.045516	-0.0475255	-0.0358775	-0.27179	-0.11039
0.0115403	-0.0540462	0.0165139	-0.0282534	0.118303	-0.116456
-0.0228722	0.0437119	-0.0646193	0.0988222	0.0962283	0.253645
-0.0411833	0.0636227	-0.0777277	-0.0298864	-0.372029	-0.0984233
0.00744348	0.0162939	0.08926	-0.0273305	0.279485	-0.108727
-0.0456978	-0.00426936	-0.0864154	-0.0172723	-0.209182	-0.156736
0.0589747	-0.0432639	0.0581889	0.0336082	0.0949929	0.227095
0.00498698	0.0178026	0.020513	0.00907636	0.214915	-0.073536
0.00635699	0.0350203	-0.0379772	-0.000881076	-0.250491	0.0551785
0.0776655	-0.100168	0.0766175	-0.0866165	0.101828	-0.227932
0.054079	-0.0242813	0.0844068	-0.0283641	-0.00864035	0.0310467
-0.0133161	0.0311964	0.0014209	0.0513439	0.166051	0.124689
-0.00946309	0.0610805	-0.0768181	0.0614097	-0.182812	-0.0148194
0.0244341	0.0192519	0.0987507	0.0852643	0.259023	0.292621
-0.0476768	0.00278336	-0.0957514	-0.151924	-0.102445	-0.276281
-0.0491737	0.0254128	-0.121704	0.052328	-0.156993	0.155786
-0.0754906	0.0818285	-0.0793345	0.072295	-0.0782097	0.0792383
0.00709969	0.0202469	0.0106885	-0.0288315	0.159069	-0.125587
0.0517019	-0.105996	0.0733228	-0.0899987	0.137616	-0.0461102
-0.00414546	-0.0340152	-0.105161	-0.0345251	-0.11925	-0.123752
0.053361	0.0264736	-0.0336505	0.0559361	-0.268321	0.147827
0.0872571	0.01467	0.200482	0.0919461	0.365972	-0.0300735
-0.0570019	-0.0440568	-0.00721444	0.0235149	-0.137993	0.121327
0.0233215	-0.0581429	0.120651	-0.100036	0.250872	-0.0357124
-0.0357718	-0.0612901	-0.0498889	-0.127881	-0.281513	-0.282516
0.012111	0.108625	0.0544563	0.178237	0.125971	0.467388
0.015808	-0.08537	-0.00166256	-0.165096	0.0593361	-0.30135
-0.0498565	-0.0874895	-0.115833	-0.172265	-0.185996	-0.247903
0.00942271	0.0588499	0.0117972	0.196974	0.136971	0.289775
-0.0242011	-0.00014329	-0.089696	0.0267689	-0.204096	-0.0255354
0.0631534	-0.0151377	0.042792	-0.0679388	0.157821	-0.0781619
0.0788509	0.0707908	0.0335186	0.147394	0.0538728	0.103351
0.0932598	0.0134138	0.169452	-0.0288144	0.185868	0.0533062
-0.0800622	-0.0230736	-0.160048	-0.0273929	-0.330405	-0.0325525
0.0822954	-0.035755	0.16693	0.021557	0.163165	0.0122117
0.0471773	0.0412417	0.0407334	-0.114314	-0.0319959	-0.188832
-0.0129638	0.237619	0.0265357	0.332322	0.153988	0.387703
-0.0144169	-0.22393	-0.013035	-0.414613	-0.044468	-0.455299
-0.0943644	0.116829	-0.182382	0.209301	-0.24373	0.143662
0.0715761	0.0727402	0.201111	0.17068	0.255867	0.275468
0.0260024	-0.0142532	-0.0161084	-0.120425	-0.0347856	-0.309585
-0.0120293	-0.00591785	-0.0476353	0.0595771	-0.0854626	0.148631
0.024502	-0.0171393	-0.0144441	-0.0304604	-0.0333682	-0.0996251
0.0500112	-0.00262624	0.10872	0.0582651	0.213944	0.228594
0.00327703	-0.0566061	-0.0317548	-0.164727	-0.136878	-0.262301
-0.0193013	0.0626478	0.00470804	0.0911993	0.00896731	0.0859075
-0.0119269	0.04038	-0.00655164	-0.0178737	0.0195535	-0.0778797
-0.00333783	0.00175166	0.062006	0.126069	0.126513	0.295902
0.0197743	-0.0291711	0.0196415	-0.144835	0.0243311	-0.305673
-0.0617566	-0.013259	-0.103943	0.0873215	-0.104144	0.233861
-0.0478616	-0.0348991	-0.00279333	-0.0467066	0.0364095	-0.0492328
0.0333248	-0.0489365	-0.0136888	-0.0517568	-0.142824	-0.0522783
0.0508399	-0.0517801	0.040948	-0.0799783	-0.0329276	-0.120768
0.0845905	-0.0452046	0.0894517	0.0373749	0.0767549	0.083813
0.107991	0.0203063	0.193751	-0.0065124	0.307874	-0.0158776
-0.13414	0.0265287	-0.203767	0.00502628	-0.432499	-0.048089
-0.0254573	-0.0150168	0.0761327	-0.0152218	0.338987	0.151612
-0.0974242	-0.0316174	-0.148976	-0.0562108	-0.287278	-0.202987
-0.027105	0.00261688	-0.0697296	0.0526236	-0.219808	0.145639
0.163847	-0.0540689	0.267408	-0.0880938	0.324142	-0.0454696
0.143281	-0.0539621	0.196486	-0.101974	0.299827	-0.138048
-0.0924587	0.00366393	-0.20436	0.0313194	-0.266525	0.0491708
-0.0431611	0.0257902	-0.0619321	0.0640205	-0.0164339	0.112189
-0.0152891	0.000741839	-0.0630091	-0.0458142	0.00650495	-0.0873158
-0.0288413	-0.0204061	-0.038059	-0.00739461	0.138079	0.0661226
-0.266905	-0.0133643	-0.233094	-0.0049513	-0.580599	-0.103976
0.243749	0.0100472	0.280871	0.0932202	0.491475	0.187596
0.0217142	-0.00667956	-0.0385452	-0.0849865	-0.228764	-0.0789163
0.0352198	0.00900826	0.0734355	-0.0872439	0.116263	-0.147302
0.027702	0.00545186	0.142124	-0.0779165	0.0997108	-0.0455868
0.00819153	0.0663157	-0.02845	0.0964083	-0.23303	0.0316148
0.0963786	0.0511483	0.0899307	0.208687	0.0857632	0.250096
0.0653905	0.0525052	0.11312	0.0738133	0.245648	-0.0993996
-0.0195194	0.0431795	-0.0939196	-0.00142431	-0.259579	-0.149826
-0.034754	0.0270869	0.0505534	0.118105	0.194827	0.202918
0.0184661	0.0261016	-0.000248015	-0.0906708	-0.103166	-0.154807
0.0170748	-0.0219378	0.0768228	0.0466337	0.0563126	0.138275
0.053457	0.0232701	0.0863562	-0.0405006	0.153202	-0.208102
-0.0749587	-0.0237595	-0.101621	0.127455	-0.146542	0.311018
-0.0476274	-0.0520713	-0.021632	-0.186933	0.0388085	-0.089552
-0.029794	-0.0361398	-0.0818908	-0.137864	-0.148437	-0.138064
-0.0149306	-0.0273379	-0.0393713	-0.00403565	-0.0227433	0.192426
0.0194451	-0.0214021	-0.0168484	-0.0434484	0.0617164	-0.166799
-0.0635116	-0.0496875	-0.0608445	0.0361601	-0.0667803	0.0113981
-0.038506	-0.0533767	-0.0803876	-0.100481	-0.0439648	-0.140436
-0.0753127	0.0737112	-0.105884	0.0998731	-0.134692	0.149498
-0.0285343	0.0354759	-0.0146947	0.107733	0.162798	0.109681
0.0295497	0.0335494	0.0574436	-0.033389	0.148261	-0.112169
-0.0476442	0.00706244	-0.0754045	-0.0824606	-0.0668866	-0.0135854
-0.0484671	0.0236833	-0.111463	-0.0999475	-0.208242	-0.0604423
-0.025777	0.00414574	-0.0432536	0.0997261	-0.0744622	0.132239
0.00796723	0.0526827	0.0529886	0.0990894	0.249181	0.0247857
0.0220943	-0.086493	-0.00134952	-0.0616945	-0.16935	-0.143454
0.0386025	-0.0265031	0.020344	-0.0550116	0.222923	0.0302105
-0.100456	-0.0701878	-0.098197	-0.0604356	-0.0650578	-0.0437155
0.00682755	0.075085	-0.00263108	0.13972	-0.0409695	0.178885
0.0360973	-0.0718549	-0.00522593	-0.192346	-0.0861568	-0.171581
0.0517507	-0.0415674	0.0479783	0.0573256	0.0868557	0.138967
0.00966525	-0.0465643	0.0902869	-0.118507	0.114479	-0.235566
-0.0435469	-0.00628585	-0.0579244	0.0147192	-0.194789	-0.00334308
-0.0216607	-0.0140288	0.0104212	0.063353	0.0670414	-0.0211855
-0.00212859	0.0149205	-0.0189663	0.10797	-0.0997116	0.132125
0.00718266	-0.00376442	0.0664141	0.0438244	0.184688	0.10994
0.0358942	-0.0911143	0.0230284	-0.0751755	-0.0196539	-0.00719023
-0.00535986	-0.272905	-0.0818386	-0.301492	-0.121958	-0.329552
-0.0130835	-0.0717452	1.62423e-05	-0.00871336	-1.00732e-05	0.0936918
0.0283736	0.00924512	0.0806158	-0.0464994	0.104445	-0.255972
0.030548	0.24517	0.0394241	0.197768	0.0157514	0.489844
0.0559649	0.0145916	0.0200936	0.0166449	0.109379	-0.0878892
-0.0249925	-0.0187441	-0.0313356	0.0400113	-0.0397619	0.0523717
0.0259114	-0.0498892	0.0068028	-0.182487	-0.0571976	-0.0996859
-0.00949866	-0.000505358	0.0547503	-0.0252885	0.122463	-0.0568051
-0.0148617	-0.0291129	-0.0184544	-0.0198091	-0.134647	0.0169983
0.0265236	-0.00605124	0.0225372	0.0946046	-0.0240689	0.148364
0.0041483	0.0156113	-0.0177178	0.0123693	0.096917	-0.0747587
-0.0294925	-0.0358079	-0.0350269	-0.0396046	-0.154958	0.0156764
-0.00808614	-0.0802174	0.066531	-0.0559159	0.11218	-0.103172
0.0577549	-0.0260985	0.0571857	0.0306297	-0.114675	0.0122539
0.041651	0.0482016	0.0308148	-0.0059716	0.234467	0.0929312
0.0310287	0.00434899	-0.0328559	0.0755895	-0.118762	-0.00550407
-0.00568834	0.00885709	-0.0339452	-0.0426362	0.0827864	-0.0331236
0.00983837	0.0523099	-0.023557	0.046516	-0.0271595	0.103206
-0.0154519	0.026625	0.0404044	-0.0275542	0.0561505	-0.109446
0.0450073	-0.00231358	0.0511032	-0.0374799	0.0121322	0.0362895
-0.016328	-0.00277115	-0.046633	0.00780845	0.0202656	-0.0136379
0.00390822	-0.0351756	-0.0352356	-0.0695682	-0.173111	-0.154661
0.0540715	0.0210782	0.0323232	-0.0499252	0.18818	-0.0321559
0.0441495	-0.0334598	-0.0452147	0.0940345	-0.103155	0.215825
-0.046021	0.00399993	0.0402241	0.0174863	-0.0456742	-0.130146
-0.0314863	-0.0196224	0.0207715	0.054294	0.0972548	0.0938972
-0.00610533	0.0191846	-0.0227352	-0.0682568	-0.109102	-0.0806878
-0.0366948	-0.0383483	-0.0170601	-0.0167741	0.107314	0.055461
-0.0344845	-0.0462342	0.00580063	-0.0345545	-0.0123872	0.0465023
0.0589615	0.0569832	-0.0029836	-0.0634797	0.0715132	-0.21009
-0.0351993	-0.0493184	-0.00434136	0.0414688	-0.0906103	0.124963
0.0207183	0.084041	-0.0464021	-0.0411436	0.00807035	-0.0857467
0.0133058	0.0477632	0.0727685	0.0408261	0.115658	-0.0833635
-0.00833228	0.00851113	0.0263545	0.0488057	0.124779	0.106592
0.0611514	0.0429782	-0.0457428	0.0658592	-0.025723	-0.149169
0.0654903	0.0479064	-0.0251142	0.233216	-0.184663	0.114084
0.0851584	-0.0787017	0.0709403	0.282062	-0.243015	0.190487
0.0622475	-0.0354761	0.0671674	0.225094	-0.369444	0.298142
0.0353305	-0.0350335	-0.018745	-0.00358224	0.0159702	0.0121566
0.0239396	-0.0118793	-0.0240665	0.0130242	-0.0480872	-0.0261408
0.0028584	0.00885952	-0.0196469	-0.00884002	-0.0112365	-0.0140558
-0.00682151	0.0223661	-0.011764	0.0142185	0.0177642	-0.050279
0.0180132	0.0335005	0.000925481	-0.0264077	-0.0591672	0.0191593
0.0106888	-0.0151098	-0.0178275	0.046568	0.0396835	-0.00578028
-0.0427422	-0.0123659	0.019297	-0.0256562	0.004107	-0.0415288
0.0003016	0.0387737	-0.0233205	0.00571626	-0.091868	0.063479
-0.0161982	-0.00738913	-0.00333469	0.0290028	0.0257016	0.080127
[truncated: 97,501 more rows]

## Sheet: fig3f_plot
latent_values	nongaussianity_x	nongaussianity_y
0.544422	1.72553	0.872636
1.16503	5.17842	2.0539
2.90554	0.456144	0.627798
-2.07626	1.10935	2.18025
0.0654474	5.00092	1.85858
-0.434157	0.845633	1.10326
2.75239	1.16041	0.253423
1.38704	2.40919	1.89407
-1.59777	1.14306	1.81353
1.6613	0.348319	0.545284
1.19518	1.88823	1.10041
-2.69145	1.4059	3.17771
2.59303	1.5197	0.384586
0.797319	0.744775	0.678615
-1.29834	2.11024	3.96891
0.326628	1.58126	0.884665
-2.75004	0.731261	1.31339
-0.572355	1.18253	1.21979
-2.23078	1.38905	2.19064
-1.61452	0.920642	1.42433
2.57543	0.327589	0.221293
1.62791	1.2724	3.49666
2.54124	0.227717	0.218194
-1.38817	4.31991	1.83699
2.32252	0.472413	0.203353
-1.90429	1.76682	2.21984
0.196447	1.54987	1.58504
-1.70676	0.590432	1.04536
0.435229	2.00787	2.39127
-1.73522	1.76146	1.55889
-1.83012	3.6641	1.99935
0.21993	1.35191	0.687413
-1.90959	2.3184	2.31685
-1.6814	1.07042	1.51695
2.09325	0.176228	0.139515
2.32522	5.57239	1.24795
-0.317917	2.68349	1.22137
-0.94661	1.04713	0.919941
1.56247	1.41498	1.14309
-0.152904	1.07577	1.34398
0.353074	1.93944	0.865495
-1.14602	1.44585	1.64613
2.14176	0.541095	0.256506
-1.174	3.92111	2.15996
-1.77522	0.974203	0.994684
-0.37988	5.06211	1.32986
1.31348	1.44254	0.479527
-2.80239	1.05261	1.73798
-0.480528	3.11709	2.07543
-2.17815	4.15657	1.71527
0.449497	2.58931	3.76887
0.589251	0.817853	0.735895
1.51932	0.319124	0.132002
2.25042	0.708876	0.405375
0.865859	0.719697	0.652688
2.95513	0.134054	0.14019
1.15337	3.14367	1.06957
-1.91199	1.83985	1.92821
2.43249	1.12773	0.522751
0.269968	2.87397	2.1534
-1.98629	1.00582	1.09149
0.00390951	0.77246	1.03631
-1.62226	1.05602	2.37721
-2.55347	2.70617	1.70924
0.76618	1.27762	1.00513
-0.216087	1.22532	1.04275
1.27339	3.41118	1.49283
-1.2577	1.12486	2.06722
-0.126092	1.58674	1.736
2.82094	0.881669	0.681364
1.04014	1.76246	0.888866
2.23714	0.112865	0.369061
2.66014	0.670735	0.0843675
-1.11684	1.93883	4.39744
2.52042	0.988483	0.442297
2.30106	0.249408	0.371128
0.485098	2.96407	1.36201
1.81438	5.09144	5.80792
-1.15229	2.89746	2.08626
0.459921	0.500282	2.09113
2.8225	0.84848	3.66254
1.66897	0.402077	0.367175
-2.25467	1.31861	2.01581
-2.41203	1.20979	1.98029
-0.775442	1.10023	0.97497
-2.35929	2.02118	2.61244
-1.6202	2.26943	1.68876
-2.33051	2.82303	2.5611
1.82088	0.344437	0.445534
-0.226445	1.73836	1.78024
-2.19816	1.13057	1.19118
-2.16008	5.84905	1.93037
0.216989	1.01666	1.007
-2.81288	4.42211	4.09302
-2.31322	1.66883	2.12012
0.0808076	3.81381	2.96046
0.656308	1.58675	1.13386
2.97278	1.1077	1.43246
-1.016	0.554172	0.801829
1.37966	0.891263	0.912222
1.97536	0.833637	2.87624
-0.12856	6.00794	5.10879
0.491148	1.12467	0.796554
2.22779	1.68813	0.799093
2.01415	0.943109	0.347671
1.5354	3.11675	1.29806
0.55137	1.44356	0.901913
1.02465	0.585297	0.650059
1.50669	2.77725	0.886464
-2.98164	2.63229	2.35081
-0.579445	0.997918	0.89647
-2.86209	4.63885	3.21485
2.65215	0.541735	0.484145
2.29024	2.08815	0.525607
2.8105	0.67813	0.367522
-1.30736	4.20749	1.88725
-1.63097	1.30674	1.17966
-2.50234	2.11229	1.64195
0.368341	2.00699	0.926535
0.41666	0.668512	0.76887
0.874033	0.710953	3.55306
1.87921	0.290771	3.00484
0.806527	2.18273	0.922255
-0.69231	2.19165	2.074
1.45917	0.379174	0.29002
-2.29466	1.3619	3.64751
-0.161139	2.47	1.85093
-1.96598	4.1349	2.23352
1.6306	0.632559	0.726495
-2.25597	1.73542	1.13745
-0.236562	0.825621	1.00562
0.494462	1.04368	0.83109
1.16869	3.04477	1.46155
2.02625	0.335498	0.56391
-1.98783	1.13494	1.46066
-1.38237	1.35944	1.36482
-2.9824	5.63825	2.6533
-1.46747	0.967595	1.27646
1.92932	0.372104	0.36592
-0.15339	0.460593	1.01051
2.6223	0.496079	0.0668312
-0.760973	0.90464	1.17036
-0.00317779	2.7442	0.729234
-1.42741	0.987975	1.67904
-1.2077	1.00911	1.31325
0.0502715	1.86673	1.31279
2.52739	1.3069	0.132553
1.92971	0.89743	0.185281
0.55339	1.00595	0.634451
2.83755	0.875695	0.689137
2.9549	0.109658	0.222044
-1.88723	0.73086	1.25309
1.75086	3.83369	0.795159
1.27614	1.17551	1.3237
-2.88486	1.54482	2.5136
0.0455412	2.0884	1.53425
-0.924382	1.68357	2.13285
0.0548867	2.08563	2.656
-1.48762	1.9297	3.13959
-2.30234	1.97918	2.83286
-2.43534	1.50736	1.83081
-2.05319	3.29339	1.46811
-0.256858	0.953183	1.15926
-1.68848	2.71405	1.98414
2.65348	0.28813	0.539657
0.879558	1.27184	0.805833
0.64536	0.648379	3.44379
2.58807	0.142197	0.200526
-2.94288	1.67868	3.32125
0.689726	1.87945	0.678368
2.59177	0.302393	0.553398
1.62473	0.514991	0.626669
2.00695	0.944523	0.729693
2.66956	0.6696	0.652137
0.669984	0.681229	0.694858
2.67475	0.914905	0.222018
-0.828736	0.81533	1.11609
1.6504	0.386813	0.417981
2.27339	2.45352	0.413782
2.68282	0.120952	1.0668
-0.461909	1.74136	1.37491
-2.70271	2.6417	3.23092
0.488344	1.66059	1.57174
-0.808758	1.12028	5.05843
0.874874	0.478805	0.60492
2.42225	0.24105	0.134229
-0.734517	1.10451	1.19467
2.46625	0.489874	0.245149
-1.352	4.11249	1.94571
-0.792246	6.1821	5.06181
-1.37429	0.723026	0.952102
0.763229	0.919255	0.900227
-2.48271	2.47222	2.60515
1.60759	1.6882	5.21722
1.35601	1.05219	1.58046
1.26437	0.619559	0.31234
-1.80084	0.831078	1.42186
-2.85151	1.60837	2.22292
-1.74211	1.34281	1.35524
1.33883	0.65433	0.425351
2.46107	0.394282	0.254596
0.334528	1.04939	0.959438
1.78488	0.963468	0.537452
-1.60228	4.20004	2.31354
-1.4452	1.57365	1.31872
-1.2612	0.985324	4.24595
2.62311	0.150909	0.112501
-1.88935	2.22677	3.64547
2.91497	1.86881	1.73602
-0.126064	0.993093	2.34819
-2.95457	1.13027	1.88054
-0.948988	2.60713	2.80927
-0.842028	3.05387	2.03319
1.11929	1.29257	1.26035
0.668435	2.79606	0.582313
1.44468	1.71323	1.60902
-2.76704	1.53054	1.42397
-1.99982	1.73852	2.04931
2.24073	0.0511336	0.153141
-1.54123	1.53844	3.29732
0.205783	0.809646	3.35735
0.752045	0.887376	1.07558
0.442044	3.46489	0.925229
0.847349	0.388581	1.11814
-2.64415	2.24727	2.30747
0.966195	0.600045	0.406217
-1.04268	0.872759	1.53131
2.39941	0.478802	1.59772
-1.5895	3.30072	3.14291
0.239921	1.16549	1.01555
-0.639585	3.4595	1.45976
-1.14043	2.23106	2.13956
-1.95154	2.30268	1.63856
0.327851	1.11576	0.765127
2.17752	1.80612	0.391029
-1.5416	1.15278	1.18223
-0.93067	1.08139	0.99489
1.43702	0.77105	1.4006
0.307352	0.870377	0.6825
-2.60235	1.10397	1.86342
2.57327	0.80377	0.453942
-1.07748	1.21486	2.37372
2.46549	0.343093	1.19338
-0.361041	0.758904	1.05757
-1.1942	1.31566	1.09472
-0.661415	0.718642	2.69614
-0.928244	0.739668	0.960822
2.48495	0.189381	0.643901
2.47694	0.3158	1.01269
0.747725	0.388003	0.498108
2.75349	0.905439	0.3822
0.383457	1.8804	0.772451
2.64842	1.5023	0.360645
1.83382	0.447502	0.613636
-0.399068	0.927171	0.803972
1.14745	0.464138	0.797596
-2.0143	0.898832	1.3229
2.29255	0.958268	0.353215
-1.86573	1.21256	3.46146
2.62496	0.246163	1.37567
-1.08894	2.56192	1.16012
-2.3461	1.17806	2.77885
-2.7482	4.67579	3.89324
1.14561	0.942755	1.12273
2.37258	0.535871	0.833617
-1.352	1.68108	1.65424
-2.89013	1.45912	1.88289
-0.513274	2.2606	2.08947
1.27718	1.38273	0.979093
-1.04011	2.87634	1.76726
-1.86111	1.86149	2.6821
1.64574	0.310893	0.207722
2.62623	0.316622	0.312523
-1.51116	1.70667	3.99862
-2.59507	1.65694	3.34716
1.78053	0.245978	0.269333
2.52221	0.204369	0.174704
2.01722	1.22962	1.0624
-0.527561	1.13414	2.00585
-0.514776	2.51738	1.77423
1.89523	0.292232	0.254708
-0.654735	2.35317	3.12749
-1.76286	1.26243	1.83561
-1.00627	1.468	1.25173
-2.27157	1.7729	3.08226
-0.618703	1.03793	1.32474
2.99977	0.083004	0.0546837
-1.39927	5.50708	2.26858
0.186398	1.21673	1.92879
2.9589	1.84272	0.314294
-0.614765	1.97103	1.91585
-0.778751	2.0882	1.94144
-1.39192	1.34992	1.6773
1.0822	1.20744	3.92003
-2.73379	1.4997	3.10078
1.70827	0.704573	0.40629
-0.956635	1.76951	3.62322
1.77831	1.8466	1.40546
-1.0439	2.27966	2.55392
-2.02073	1.10037	1.98056
2.9513	0.119006	0.0309575
1.60107	0.128642	0.721028
2.60561	0.144269	0.212182
-2.99827	1.08536	1.6806
1.32402	1.09908	0.816896
1.81531	0.340994	1.31403
-2.74699	1.68848	3.86921
1.19443	0.789222	0.704865
-2.18175	4.35966	2.10923
1.13661	1.57961	0.452704
-1.48027	1.33599	1.55529
1.40419	1.79754	1.75886
-2.33701	3.47009	2.0268
-1.87689	3.40529	3.3269
0.640887	0.86982	0.805515
-1.02961	2.31886	1.9874
-2.26371	3.0621	1.70844
-1.53925	3.84435	1.55323
2.17771	1.22817	0.641001
-2.9444	2.11938	1.52854
-0.0848627	1.19806	1.96755
0.466186	0.452905	2.38519
2.73111	0.126026	0.304055
-2.96683	1.59124	1.91688
-1.41884	1.74382	2.9605
2.32637	0.645853	0.204411
2.27085	0.267053	0.227395
-1.34867	1.66522	1.81862
-0.754741	2.71862	1.84709
-2.75972	1.44996	1.74315
2.51435	0.826154	0.486069
2.63039	0.572856	1.1002
-2.17209	0.9012	1.33005
-0.126372	1.24271	2.54614
2.91876	2.61151	0.26845
-1.92723	1.22697	1.58141
-1.41089	1.92053	1.53868
0.810203	0.369932	0.281053
0.433139	1.11516	1.01079
1.7259	0.914574	0.47877
2.38751	0.702811	0.207841
2.93553	0.494775	0.312956
-0.284133	1.01338	0.962872
1.00387	0.372296	0.840954
0.63679	1.54874	0.876515
2.91708	0.358057	0.0812156
-2.5591	1.72597	1.59319
-0.834531	4.16278	1.15365
1.48449	6.13729	2.31789
0.248285	2.57006	1.1269
1.48071	0.380007	0.569306
0.129409	0.86181	1.1032
1.64224	0.534882	0.189282
-1.72511	1.18994	1.69209
-0.321307	0.992443	2.12717
-2.91138	2.29192	3.25222
0.652038	5.18152	3.43635
-0.932164	2.91949	2.0132
0.235598	1.60726	0.917528
1.80692	0.103993	0.39996
-2.11649	1.52407	1.36361
-1.49832	1.27101	1.6405
-2.81515	1.06295	1.74014
-1.45547	3.71006	2.35139
-0.288105	2.01582	3.09805
2.39777	0.53498	0.207823
-0.585718	1.89529	1.47895
-0.715143	1.72021	1.34218
2.47716	0.288988	0.280951
2.50063	0.266492	1.51541
-1.23791	3.85138	3.57995
-0.0577294	1.88333	1.11657
1.97423	0.297565	0.121896
1.14568	2.5121	0.861319
2.83738	0.293516	0.121333
-1.61521	1.28518	1.28849
0.297423	1.33353	1.20673
1.63391	0.262855	0.45255
-2.954	3.9696	2.33037
1.95346	0.618965	0.591649
1.911	0.667594	4.9405
1.31608	2.52958	2.5117
2.71667	0.101082	0.468038
-0.58686	0.855877	1.31903
-2.32693	1.99548	1.90761
-1.15581	1.02854	1.30091
1.87244	1.77173	0.5762
-0.414732	0.6633	1.01206
-1.34102	1.53234	1.51363
-2.17251	0.946211	2.09939
-0.244609	1.0559	0.79283
-2.38855	1.22028	1.584
-2.02496	3.55851	2.11515
-0.710875	1.20205	1.78087
0.651693	0.558822	0.563771
-2.5357	1.61593	2.09708
2.69273	0.381985	0.282331
0.72565	0.705212	0.871825
0.22363	0.456704	0.485484
-1.41615	1.19426	2.88458
0.322494	1.69266	2.26033
1.93173	5.079	1.9906
-0.0131224	1.34111	1.55488
0.205551	2.55295	1.94815
2.21935	0.141105	0.10891
0.717191	1.21665	1.45269
1.51708	0.73341	0.878259
2.85833	1.2335	0.215177
2.69158	0.0937475	0.0732028
-1.78134	2.2908	1.39326
-0.677421	3.85757	0.824173
-0.567405	1.20337	1.02919
-0.0553312	1.02043	1.53789
1.3811	0.56261	1.59523
-1.59678	0.953332	1.66374
0.687959	1.66659	1.02158
-1.51081	1.09429	1.42348
-2.85766	0.939159	1.19767
2.68184	0.249544	0.16986
1.18879	1.17301	1.12513
-2.46155	3.25016	1.76117
-0.42935	1.54458	1.11308
1.00342	1.77463	0.824099
-1.6958	1.2908	1.44648
1.15824	0.228542	0.296142
2.70786	0.173364	0.651891
2.36392	0.363086	0.354775
-2.02715	0.914314	1.35995
-0.0989022	0.816439	0.991628
-2.50871	4.97848	1.57791
0.668866	2.62985	1.41286
-1.89195	0.87518	0.944977
2.85373	1.75784	1.30628
-2.94266	1.37766	1.99302
-0.829051	2.45818	1.55832
-0.518946	1.3919	1.63428
-0.718316	1.29214	3.28138
-2.68409	3.68445	2.18155
2.86742	0.708261	0.48913
-1.71231	1.52105	1.96411
-1.76508	0.774217	0.896501
-2.73648	1.1857	1.96439
-1.71574	1.15012	1.19053
-1.24043	1.36646	1.61439
0.226838	0.536178	0.744601
1.65209	0.908909	0.908724
-1.40493	0.909303	1.09641
-1.25926	2.22476	2.49192
-2.16563	3.4061	1.64173
-2.75115	2.24042	2.37407
-0.7884	1.47939	1.80454
-2.70962	3.96473	2.97286
1.84361	0.0788143	0.53089
2.35229	0.0475057	0.13133
0.16168	2.45028	2.45791
-2.08407	2.78116	3.08621
2.29715	0.684016	0.163191
-2.55328	2.48203	2.54609
-2.27817	1.28678	1.4322
-2.45479	2.48737	1.97529
1.8797	0.250357	1.07619
0.105982	1.06933	1.25606
-0.502119	2.99801	1.55424
-0.527854	2.07826	0.905208
-2.33939	2.7964	2.90631
-2.35038	2.25413	2.74257
2.55795	3.59612	1.91199
0.715379	0.796284	0.656772
-1.97816	1.30503	1.84636
-2.19965	1.81052	3.37568
-2.69982	2.5074	1.81249
1.28912	1.20988	1.39599
2.02936	0.381345	0.238213
1.07246	0.375126	0.621929
2.20188	0.265468	0.549409
-2.29991	1.59169	1.3936
-2.52251	1.39655	2.02421
2.61973	1.54177	0.368491
2.10226	0.985928	0.403709
2.95581	0.546267	0.388319
2.79034	0.185809	0.416499
-1.20474	2.00243	2.10257
-0.391939	0.809713	0.799209
2.10159	2.74582	0.540023
-2.67578	1.32057	1.76121
0.343338	1.27643	2.02899
-1.51295	2.37642	1.71944
-2.36238	1.93098	3.25554
2.08439	3.96054	0.657142
0.747223	2.97697	1.1497
2.73857	0.954934	0.540109
-2.44901	1.57093	2.20479
-2.9934	1.33145	2.34914
1.14366	0.478472	0.225095
1.51614	0.605145	0.876179
2.16023	0.239955	0.115414
0.716791	7.98741	2.06941
-2.46928	1.99948	3.23729
0.383097	0.872813	0.754274
-2.49579	1.38271	1.50504
1.04467	0.760643	1.60336
-0.711897	1.18377	2.30726
-2.09211	1.76947	1.32564
1.33385	0.320331	1.82033
2.32248	1.67281	0.224405
-2.17225	1.95289	1.61057
-1.83245	2.72194	2.35169
2.66344	0.0725029	0.102094
0.482956	2.18791	1.1192
2.14649	0.2977	0.799256
1.79139	0.22716	0.501938
-1.73188	6.32272	3.73397
-1.36657	4.15117	1.45603
1.983	1.86041	0.297117
-2.70184	3.12109	2.46315
2.9694	0.320199	0.411437
0.629927	0.606325	0.864805
-0.593442	1.03443	1.21819
1.77574	0.234333	0.905818
-1.86553	1.50107	1.52295
7.42271e-05	2.66807	1.66266
-0.237769	3.91962	4.41349
1.37907	1.51418	2.78786
-2.12716	1.59462	1.57222
-0.468666	1.64944	1.20484
2.85798	0.145855	1.50229
-2.92827	1.77046	1.83981
-2.19428	0.760097	1.06041
0.928672	1.31907	2.14233
-0.192407	2.69533	2.95919
-2.14667	3.63036	1.5095
2.99779	0.368212	0.244887
0.758121	2.36433	1.29322
2.65449	0.325945	1.02216
2.36514	2.48153	0.242257
-1.63058	3.0148	1.94802
-0.314789	1.11339	1.80373
2.71426	1.35687	0.473002
2.18978	0.563887	2.28445
-0.581401	1.15359	2.30943
-1.69333	1.06827	2.31804
0.340759	0.746976	0.775653
0.480942	0.757466	0.919206
-0.319018	1.94651	2.5825
-1.35382	2.89313	1.91208
-1.55071	1.12724	1.49137
2.29356	0.360121	0.232622
2.69162	0.679761	0.530311
-0.826808	1.4212	1.29873
-1.84395	1.40136	1.09368
1.78871	0.717288	0.707938
-1.25921	0.902713	1.2083
2.5156	0.317763	1.54031
1.00354	0.333167	0.851654
0.612311	1.26321	1.65935
-2.75295	1.7795	4.28352
0.172034	1.04326	1.63193
-2.34194	1.54545	1.69849
-1.62966	1.63649	1.20373
-0.374904	0.670324	0.824142
-0.397654	1.03913	0.835289
-2.16443	2.2316	1.82525
-1.86719	1.86764	2.11973
-2.34767	1.2932	1.56521
0.251837	1.09167	0.739048
-2.815	2.3963	1.56012
0.436006	1.23612	1.01195
-2.95528	3.31997	3.43364
2.83196	0.913407	0.64512
-1.55143	5.56338	2.71893
2.53083	3.72268	0.62365
2.1843	0.158837	0.198552
-0.174354	7.66183	2.13296
1.66978	0.257238	0.832073
2.91872	1.48976	0.479509
-1.0865	0.904567	1.18073
0.421263	1.61156	1.17356
-0.252077	1.33053	1.78349
-1.10659	1.82195	2.13187
-2.73404	1.45538	4.2634
1.90684	0.430249	0.726827
-2.92229	2.09104	1.91183
1.82354	1.18546	0.27186
1.01627	0.521287	0.558955
0.959549	2.02138	1.04458
2.64034	0.206827	0.226293
0.413496	0.998412	1.60191
-2.89041	4.35215	3.15946
-2.86386	1.19736	1.75938
-1.02033	1.44652	1.48935
-1.30572	2.57839	3.33871
-2.40555	1.50912	1.811
-1.94858	2.08663	1.7014
0.616472	1.67052	1.35343
2.92085	0.114135	0.1312
2.84249	0.205018	0.713122
2.73975	1.29127	0.16473
-0.793461	3.72532	2.87803
2.15713	0.178363	0.0220046
-1.81613	2.41336	2.17883
-2.2598	2.32692	1.90338
-0.28443	0.895841	2.13918
-0.594972	0.854232	0.835248
2.05348	0.0714047	1.20814
-0.532127	0.776519	0.799305
-1.31319	2.23966	2.76041
2.19931	0.826468	0.560779
1.32714	0.995433	0.754705
1.03918	0.453135	0.463496
0.638923	0.773935	1.16192
1.3129	0.379359	0.428517
-2.90364	0.886078	1.13595
-0.536525	1.71765	1.95899
-1.85716	1.30347	1.35949
2.3523	0.138307	0.630045
1.82036	0.507367	1.15339
2.06248	0.117203	0.163995
2.93096	0.880623	0.192952
0.0927222	1.11129	1.09571
-2.53189	3.79114	1.90086
2.25011	3.8958	0.757461
0.459669	1.50917	0.949603
1.24194	1.52649	3.64057
-2.59149	0.954853	1.17304
0.930617	1.21053	0.771015
-0.932435	0.842603	1.183
0.282766	2.75209	0.945032
1.29356	1.35513	0.856025
1.40352	1.49563	3.06579
-2.42798	1.13434	1.63787
-0.350325	1.19779	3.62763
1.76673	0.394899	0.396883
1.96933	0.149145	0.27458
1.99813	0.256382	1.13209
0.477862	4.46642	2.18686
0.332988	1.40722	1.22024
1.36391	0.313707	0.645759
1.62577	0.98944	0.893124
-0.245995	0.770694	0.792742
2.98076	0.231231	0.0523982
-1.182	0.750247	1.59084
0.600723	1.26015	1.14454
-1.33019	2.54786	3.20085
2.3126	1.58556	0.487811
2.21313	0.390655	0.273123
0.00865339	0.877141	1.42988
0.799142	3.10213	2.45996
2.60041	0.0638343	0.184691
-2.70829	2.78929	2.55112
-0.361861	1.29554	0.962488
-1.69973	1.99621	0.966024
-2.30328	2.08286	2.83533
-1.30361	2.16602	2.11305
-0.971835	0.976587	1.15744
1.0266	0.210984	0.333979
-2.98151	2.05909	2.09526
-0.672516	2.12807	1.87784
1.93903	1.68848	0.529014
-2.45097	1.12666	1.85164
0.489283	2.41226	1.62456
-2.70037	2.21617	1.98841
1.20299	5.25708	1.22128
0.642488	0.968054	0.87686
2.74796	0.0885496	0.132294
-2.95303	2.16315	2.28855
-1.24513	2.59926	1.56794
-1.13933	1.55633	1.95416
2.37158	0.389503	0.474757
-0.352549	1.44847	1.22711
-2.51745	2.0799	3.74176
2.27114	2.14423	0.42949
-2.51578	1.11964	1.80354
-0.0674506	2.27199	1.07823
2.7169	0.413623	0.285474
0.952507	0.837339	0.336584
-0.406106	1.98257	2.15736
-1.17985	2.27103	4.07021
-2.82169	2.02143	1.99683
-2.99095	0.909303	1.13732
1.14026	1.03947	0.834172
-0.4551	4.81316	4.2623
0.370352	0.839346	1.118
-1.06096	4.21023	2.72376
0.630299	1.13787	0.907281
1.4995	3.13858	1.69405
2.62633	0.370281	0.590461
-1.19074	3.13804	4.11324
0.929269	0.613101	0.977783
-2.65388	0.608577	1.90016
-0.866068	2.72875	1.86623
-0.944978	2.38756	1.38521
-0.88793	0.734226	1.26234
-1.20039	1.10829	2.04208
0.684927	0.743807	0.695486
1.07551	0.861824	0.744415
-0.237372	1.57394	1.78363
2.87322	0.151638	0.135672
-0.0481735	1.4346	1.39674
-1.79668	1.35939	1.0655
1.80574	0.31058	0.177025
-1.06142	1.15078	1.38064
1.62635	0.174673	0.531528
-2.80101	0.779137	0.995252
1.45595	3.89539	1.12008
1.70328	0.130263	0.335447
0.0414727	0.588323	0.573366
1.13213	0.646267	0.420412
-2.15227	1.93939	2.85001
-0.719487	2.65534	3.51969
1.29866	1.52377	1.33775
2.23873	4.28583	0.920789
1.96629	0.163491	0.43986
-1.34411	1.07536	1.45476
-0.349067	3.92225	1.90646
-2.9624	2.17872	2.95533
-1.07045	1.53081	1.22097
0.828975	0.774225	0.65144
0.033695	0.79897	0.596513
-1.72495	1.65209	2.15209
0.201722	0.522959	0.847404
-0.627198	1.02543	1.41917
-0.627658	2.07399	1.31897
0.386725	1.03239	0.795712
2.50395	0.402745	0.493326
1.01203	2.21129	2.05519
1.12988	1.15364	0.631094
-0.487352	0.852457	1.29296
0.540496	1.94016	4.36982
0.91499	0.805785	1.4234
-1.77897	1.27307	1.25264
-1.49886	1.33259	1.32463
2.80572	0.336453	0.430382
2.88599	0.271086	0.12171
1.922	1.04799	0.395691
0.560704	1.91544	1.00714
0.339368	1.11092	1.0234
-1.65764	0.628739	0.914825
1.73678	2.83159	0.760203
-1.11361	0.897793	1.30493
0.0498376	0.557765	1.02342
-2.9778	1.954	2.212
-1.93083	1.43959	1.93808
-1.75646	0.909747	1.39252
1.24315	0.794116	0.359407
2.58291	1.18585	0.216122
-1.8483	2.17577	3.03328
0.502883	0.713367	0.827667
0.901894	0.313339	0.540841
0.843394	1.69694	1.81194
-2.4497	1.12604	1.50762
-0.0295284	1.07267	3.99402
-2.08388	2.17573	2.72601
0.713745	0.999629	0.847793
1.31265	0.660395	8.14735
-0.930142	1.10154	2.30176
0.336006	3.29016	1.4693
-2.29134	1.22292	1.91371
-2.99715	2.46816	2.89939
0.187704	0.78953	1.38797
-1.36871	3.27065	4.10663
1.1672	0.630173	0.626511
2.29725	0.446527	0.33879
1.82801	0.648968	0.288516
1.36784	0.335468	0.425666
0.903549	0.373914	1.11852
2.99957	3.08767	1.01723
-0.732583	1.97882	2.80666
-2.31773	1.67748	2.61282
1.07257	0.338342	0.544954
0.930272	0.89474	0.599634
1.27469	1.7982	0.932708
-0.884083	1.07535	1.09493
1.1298	3.27385	0.800666
-1.14967	2.29277	1.21729
1.36449	0.946208	0.48752
0.257102	0.733596	0.74477
-2.99105	2.26164	3.38301
-2.60074	1.95	2.79308
-0.262135	1.64266	1.17495
1.87197	0.217371	0.518063
2.8444	0.163096	0.791584
0.881617	0.247994	0.540277
-0.316615	2.69575	1.65356
-0.0546308	2.252	1.57066
2.94555	0.33194	0.33599
-2.27523	2.05311	1.49441
2.40423	0.400424	0.736748
0.132146	0.556003	2.6803
-2.14761	3.11154	3.02001
2.80595	1.53455	0.117142
1.58353	1.16566	0.354802
-1.97864	1.72902	1.8193
-2.53994	2.37407	1.45071
-1.42635	2.51721	3.56755
1.89618	0.379848	0.889701
-0.0384769	1.71802	1.65784
-1.75969	1.36632	1.26693
-2.2889	1.0441	1.19756
-1.23912	1.78748	1.55021
-0.116459	2.26085	1.31859
1.50521	2.05387	0.573143
-2.1028	0.955141	1.05743
2.20144	0.617767	0.60887
2.2294	3.21727	0.642542
-1.66885	2.55611	1.83339
-0.906228	1.67086	1.12155
2.52707	0.228223	0.176159
2.97247	0.408834	4.66069
-2.89928	2.58152	3.05815
-0.725439	1.74671	1.27047
-1.41245	1.36194	1.32229
-2.64585	1.98851	2.20013
0.710535	0.628075	0.638017
2.06059	1.7509	1.69236
0.931044	0.37644	0.438112
0.557606	1.07662	1.26199
0.81667	0.969215	1.05329
1.64781	1.04102	0.849372
1.97048	0.263889	0.531977
-1.05542	1.08911	1.22712
1.50787	1.29578	0.289433
2.68016	0.28272	2.37517
-2.60419	3.01748	4.77701
-2.73796	1.57557	2.31977
-0.509103	1.73653	3.31435
1.33616	1.17759	2.05565
-0.319614	0.56556	0.807456
-1.61849	2.14852	3.34157
-2.55024	4.35678	2.25352
1.65254	0.0864255	0.168003
-0.826576	3.63585	2.17134
-1.73667	0.89001	1.69344
-2.22643	0.915587	1.01125
-1.47872	0.952249	1.0387
0.703026	0.443648	0.985525
1.81582	2.89099	0.800738
2.91415	0.152923	0.33475
-2.35204	1.97547	3.16461
-2.23989	3.12928	4.55551
1.36172	0.778283	1.28646
0.123046	1.34623	2.09362
0.822764	1.77677	0.822618
1.1015	1.3294	1.37576
-0.763998	1.05203	1.15716
0.554143	0.627593	0.497898
0.165599	1.0136	1.44516
1.02484	0.441037	0.718058
0.548036	3.37294	0.946854
2.36136	0.444954	0.1314
-0.563927	1.67445	2.16166
-2.46791	2.70247	2.41101
-2.79024	2.21614	2.62433
-0.720184	0.977434	1.32888
1.29131	0.488868	1.34922
-1.20099	1.08913	0.886083
1.19334	0.540267	0.499558
-2.15955	1.57233	1.6784
-0.764988	4.01211	1.06895
-0.131915	0.866617	1.41434
1.75977	0.814783	0.235699
0.325851	1.46477	1.21084
2.05136	0.043623	0.113233
2.44588	1.98511	1.70434
-1.82372	1.68858	2.26771
-0.892397	1.59433	1.41815
2.17986	0.311833	1.08139
-1.64778	2.43642	2.37568
-2.37436	1.97537	2.04715
-2.18161	3.04753	1.54208
2.58717	0.128485	0.412065
1.28473	0.83285	1.36418
-0.97528	1.48309	4.04096
-1.47509	0.957275	1.25779
0.493573	1.06444	1.20789
-1.90749	1.80852	1.53696
1.24977	0.352023	0.933488
2.30067	0.312051	0.724342
-1.09207	1.28493	1.67746
-2.56171	1.37445	1.57295
2.04826	0.643653	0.293035
-2.35505	3.43145	2.32754
1.31437	1.49437	1.63731
-1.90885	1.26199	1.2641
-1.39653	1.26033	1.50019
1.18285	0.925106	0.696339
-2.80757	1.89714	2.97315
2.47665	0.0388691	0.244606
1.11489	3.5406	2.38514
1.50498	5.47166	0.993737
-0.116295	0.979546	1.45967
1.43412	0.370466	0.840013
-1.13234	2.67174	2.67951
0.283072	1.8357	1.15926
-0.318457	0.859665	1.13938
2.19045	0.546036	0.442268
-2.23137	0.769425	1.95503
-1.66772	1.76343	2.13733
-2.50673	1.67608	1.20594
1.81848	1.07652	0.905329
-0.438138	1.67651	2.00625
0.55435	0.630132	0.677771
1.63323	1.09225	1.06322
-1.8792	0.923272	1.06601
-2.95452	1.04525	1.18561
-2.20577	2.50963	2.91586
0.543622	1.0639	2.08318
0.239873	1.80357	2.47346
0.141674	0.692518	1.01386
-0.625776	1.35061	3.02568
2.93431	1.34178	1.38592
-1.36579	0.871791	1.38602
0.672722	4.25306	1.28253
1.61655	4.76127	1.20292
-0.209291	1.61625	1.26036
-2.02736	1.17077	1.46353
2.23274	0.946553	0.498869
-0.0687556	0.797508	1.09708
-2.24639	1.47146	2.49479
0.510037	1.04629	2.02265
1.61925	0.979037	0.569221
2.04599	0.108585	0.267385
-2.12437	3.4073	1.86006
-1.12156	1.69592	1.88636
-1.00279	0.978763	1.21643
1.23395	1.9757	3.05786
-1.32278	0.564366	1.63633
-0.996143	1.31349	1.92276
2.68791	0.217647	0.101478
-1.93156	1.0834	1.3041
1.15467	0.355855	0.548705
2.87469	0.116985	0.281121
-0.114638	1.19802	1.20972
1.06731	3.82357	3.94282
-1.91746	2.44672	1.32202
2.06204	0.639257	0.728348
-0.231203	3.20787	1.99429
1.49483	0.358072	1.56983
2.59069	0.223333	4.7443
2.41457	0.711337	0.504607
2.15241	0.388291	1.16453
0.437336	3.10715	0.752411
-0.810526	1.22999	1.27629
-2.32502	1.5679	1.28867
1.2725	0.253489	0.566061
0.772679	0.707401	0.856891
2.92233	0.514135	2.06879
-2.52725	1.54016	2.19033
-2.56157	1.20214	1.83014
0.917192	1.53076	1.34926
2.80645	0.241127	0.510512
0.818334	0.775605	0.608134
0.581367	0.726892	0.87221
2.23284	0.22682	0.499207
-2.18898	4.49917	3.16962
1.49213	0.154718	2.3713
-2.97664	3.17258	2.86872
2.1148	1.02237	1.17737
-0.211801	0.820873	0.857317
0.760231	0.587647	0.534429
-2.2635	3.47254	3.35237
2.77091	1.36752	0.431425
-1.52666	1.33748	1.35863
-0.212955	0.896365	1.68261
2.20306	0.253857	1.52085
-2.28962	1.10494	1.39963
-2.43921	1.67977	1.32649
2.5937	0.940857	0.34914
0.145781	1.84623	0.764387
0.352985	0.860127	0.737749
2.982	0.214566	0.319208
1.80457	0.504833	0.342753
-0.234559	1.22382	1.4526
2.05382	0.189501	0.393536
0.760031	0.518824	0.5388
1.99961	0.66294	0.390341
2.94758	3.18913	0.215777
1.99352	1.08293	0.320129
-0.555684	0.782252	1.10387
-0.148376	1.76249	1.20155
-1.29209	1.59699	1.70679
-1.31345	2.59042	1.87811
-0.888281	1.10966	1.52986
-2.86673	1.38101	1.56261
0.337794	1.1005	1.34552
0.270722	1.03078	0.918093
-1.70809	2.15171	2.43019
1.96146	1.29939	0.552009
-0.583303	1.90993	1.56179
1.74405	0.334269	0.911488
1.03472	1.00871	2.99041
2.12429	0.252825	0.24123
1.00909	1.61459	0.767141
1.00842	0.239781	0.49415
2.75344	0.145278	0.513177
-2.63844	2.05046	2.56053
2.55283	4.09797	2.09203
2.12082	0.503566	1.50939
2.1281	0.705866	1.43213
-0.38468	2.342	1.62398
2.41927	0.840806	0.822423

## Sheet: fig3g_plot
latent_values	autocorr_x	autocorr_y
0.544422	-0.165192	-0.211142
1.16503	-0.358609	-0.357998
2.90554	-0.532502	-0.524159
-2.07626	0.0642214	-0.0453953
0.0654474	-0.198471	-0.19408
-0.434157	-0.178273	-0.15791
2.75239	-0.499368	-0.531493
1.38704	-0.39486	-0.401233
-1.59777	-0.0491842	-0.058068
1.6613	-0.500843	-0.476685
1.19518	-0.377408	-0.38338
-2.69145	0.0562183	-0.00780872
2.59303	-0.488512	-0.509983
0.797319	-0.286643	-0.328026
-1.29834	-0.197811	-0.123312
0.326628	-0.208281	-0.20148
-2.75004	0.0253579	0.0244808
-0.572355	-0.165115	-0.200746
-2.23078	-0.0377784	-0.0460692
-1.61452	-0.0329568	-0.0458156
2.57543	-0.518504	-0.524712
1.62791	-0.426259	-0.310571
2.54124	-0.504428	-0.50358
-1.38817	-0.0380784	-0.0675953
2.32252	-0.529018	-0.481971
-1.90429	-0.0211816	-0.0264289
0.196447	-0.266985	-0.232648
-1.70676	0.00556125	-0.0687747
0.435229	-0.131421	-0.169606
-1.73522	0.00624211	-0.0437217
-1.83012	-0.0051791	-0.0721739
0.21993	-0.253717	-0.25598
-1.90959	-0.113357	-0.123753
-1.6814	-0.0329801	-0.0415502
2.09325	-0.464364	-0.47217
2.32522	-0.405113	-0.419117
-0.317917	-0.175542	-0.208685
-0.94661	-0.10189	-0.101267
1.56247	-0.429163	-0.383599
-0.152904	-0.200811	-0.257497
0.353074	-0.283813	-0.294672
-1.14602	-0.0750442	-0.0851222
2.14176	-0.463574	-0.480014
-1.174	-0.133412	-0.133112
-1.77522	0.0293915	-0.0494662
-0.37988	-0.193353	-0.254811
1.31348	-0.36782	-0.402072
-2.80239	0.0333928	-0.0247656
-0.480528	-0.151026	-0.149668
-2.17815	0.0346787	-0.0648406
0.449497	-0.151783	-0.252888
0.589251	-0.224006	-0.307793
1.51932	-0.409073	-0.429043
2.25042	-0.499884	-0.488047
0.865859	-0.290248	-0.303569
2.95513	-0.519971	-0.516354
1.15337	-0.258369	-0.299993
-1.91199	-0.0424347	-0.083563
2.43249	-0.477285	-0.464533
0.269968	-0.299425	-0.24604
-1.98629	0.0386352	-0.056394
0.00390951	-0.215953	-0.198659
-1.62226	-0.0369667	-0.0751248
-2.55347	0.0800103	-0.0249072
0.76618	-0.362341	-0.364275
-0.216087	-0.186105	-0.174572
1.27339	-0.454327	-0.404429
-1.2577	0.0834647	-0.086108
-0.126092	-0.262319	-0.232819
2.82094	-0.560516	-0.530053
1.04014	-0.410801	-0.367423
2.23714	-0.504273	-0.496862
2.66014	-0.478481	-0.487457
-1.11684	-0.11803	-0.12538
2.52042	-0.42722	-0.471702
2.30106	-0.464283	-0.473564
0.485098	-0.283881	-0.274246
1.81438	-0.431477	-0.354529
-1.15229	-0.127588	-0.114287
0.459921	-0.352239	-0.250583
2.8225	-0.547856	-0.482251
1.66897	-0.492323	-0.465143
-2.25467	0.0131454	0.00574772
-2.41203	-0.0811066	-0.0127365
-0.775442	-0.018671	-0.0678387
-2.35929	0.133534	-0.0152822
-1.6202	-0.0276089	-0.0784818
-2.33051	-0.0129172	-0.0553608
1.82088	-0.44516	-0.432038
-0.226445	-0.225906	-0.194286
-2.19816	-0.0211768	-0.0648225
-2.16008	0.0063686	-0.0445137
0.216989	-0.214047	-0.25292
-2.81288	-0.0853346	-0.06497
-2.31322	-0.00957688	-0.0153267
0.0808076	-0.205524	-0.179299
0.656308	-0.368	-0.330931
2.97278	-0.556855	-0.464893
-1.016	-0.0673713	-0.161799
1.37966	-0.43571	-0.420968
1.97536	-0.331152	-0.27766
-0.12856	-0.156706	-0.137881
0.491148	-0.157849	-0.246729
2.22779	-0.455167	-0.445831
2.01415	-0.37216	-0.466485
1.5354	-0.206007	-0.302595
0.55137	-0.344868	-0.331011
1.02465	-0.365304	-0.385448
1.50669	-0.330549	-0.399022
-2.98164	0.0173676	-0.0759278
-0.579445	-0.106199	-0.0623226
-2.86209	0.0354945	-0.0524856
2.65215	-0.500878	-0.496723
2.29024	-0.431403	-0.446242
2.8105	-0.54518	-0.555227
-1.30736	-0.117948	-0.0861533
-1.63097	-0.008285	-0.0728388
-2.50234	0.0887454	-0.0176987
0.368341	-0.0237282	-0.157457
0.41666	-0.198911	-0.206539
0.874033	-0.295098	-0.336117
1.87921	-0.45048	-0.334483
0.806527	-0.336668	-0.321764
-0.69231	-0.206348	-0.167441
1.45917	-0.445797	-0.448464
-2.29466	-0.0288951	0.0142286
-0.161139	-0.174425	-0.136861
-1.96598	-0.0279351	0.00264363
1.6306	-0.472271	-0.443776
-2.25597	-0.00147241	-0.0313468
-0.236562	-0.207763	-0.149387
0.494462	-0.362699	-0.33439
1.16869	-0.37089	-0.3603
2.02625	-0.524402	-0.509289
-1.98783	-0.0546434	-0.00944384
-1.38237	-0.0320002	-0.0575093
-2.9824	0.0432508	0.00346743
-1.46747	-0.0961869	-0.0245612
1.92932	-0.491024	-0.470756
-0.15339	-0.207342	-0.166203
2.6223	-0.478179	-0.48211
-0.760973	-0.0795425	-0.0687449
-0.00317779	-0.252154	-0.209916
-1.42741	-0.0128126	-0.063164
-1.2077	-0.0310815	-0.0538531
0.0502715	-0.255496	-0.251028
2.52739	-0.387373	-0.489313
1.92971	-0.462061	-0.471441
0.55339	-0.250062	-0.277322
2.83755	-0.532103	-0.532841
2.9549	-0.531363	-0.512578
-1.88723	-0.092496	-0.0457364
1.75086	-0.163583	-0.356014
1.27614	-0.424367	-0.373402
-2.88486	0.0244952	0.00713621
0.0455412	-0.101415	-0.105667
-0.924382	-0.151333	-0.0944448
0.0548867	-0.283901	-0.288617
-1.48762	-0.0232835	-0.0424244
-2.30234	-0.0909708	-0.028411
-2.43534	0.0857899	-0.032345
-2.05319	0.00716344	-0.0481165
-0.256858	-0.216223	-0.155865
-1.68848	-0.0588262	-0.0721304
2.65348	-0.524588	-0.532854
0.879558	-0.33446	-0.35965
0.64536	-0.332183	-0.26828
2.58807	-0.512029	-0.509387
-2.94288	0.0097888	0.00928703
0.689726	-0.32799	-0.318686
2.59177	-0.525915	-0.509293
1.62473	-0.36487	-0.379144
2.00695	-0.579302	-0.496515
2.66956	-0.498837	-0.5111
0.669984	-0.324257	-0.355749
2.67475	-0.497485	-0.490899
-0.828736	-0.0969187	-0.0976471
1.6504	-0.382737	-0.411836
2.27339	-0.361046	-0.443886
2.68282	-0.511852	-0.443548
-0.461909	-0.091604	-0.145946
-2.70271	-0.0152876	-0.00196099
0.488344	-0.362745	-0.29517
-0.808758	-0.0105056	-0.0575485
0.874874	-0.342362	-0.342071
2.42225	-0.479085	-0.487628
-0.734517	-0.18702	-0.080428
2.46625	-0.518351	-0.506829
-1.352	-0.09208	-0.0870901
-0.792246	-0.246918	-0.166152
-1.37429	-0.116378	-0.0383649
0.763229	-0.250437	-0.291551
-2.48271	-0.0587104	-0.0405222
1.60759	-0.435524	-0.357185
1.35601	-0.346353	-0.361041
1.26437	-0.367823	-0.400809
-1.80084	-0.0735345	-0.0513488
-2.85151	0.027054	0.0202584
-1.74211	-0.0684784	-0.0302527
1.33883	-0.393064	-0.41612
2.46107	-0.526831	-0.512142
0.334528	-0.273726	-0.286128
1.78488	-0.264196	-0.368687
-1.60228	-0.106851	-0.140117
-1.4452	-0.104434	-0.0851743
-1.2612	-0.0986294	-0.0392025
2.62311	-0.496216	-0.497833
-1.88935	-0.0648878	-0.0640263
2.91497	-0.457382	-0.503494
-0.126064	-0.206031	-0.15047
-2.95457	0.0216195	0.0525027
-0.948988	-0.0660379	-0.123561
-0.842028	-0.152963	-0.102518
1.11929	-0.383158	-0.34568
0.668435	-0.244284	-0.313511
1.44468	-0.15437	-0.249074
-2.76704	0.11681	0.00164334
-1.99982	0.045252	-0.0493079
2.24073	-0.478971	-0.477124
-1.54123	-0.0905346	-0.0577686
0.205783	-0.250376	-0.218376
0.752045	-0.365336	-0.3452
0.442044	-0.162046	-0.235513
0.847349	-0.374868	-0.366041
-2.64415	0.0437158	-0.0182109
0.966195	-0.282154	-0.351281
-1.04268	-0.132545	-0.0491486
2.39941	-0.521128	-0.45637
-1.5895	-0.114172	-0.137386
0.239921	-0.178818	-0.157024
-0.639585	-0.0798077	-0.208672
-1.14043	-0.148626	-0.0842844
-1.95154	-0.0554514	-0.0884888
0.327851	-0.286924	-0.307643
2.17752	-0.445005	-0.455921
-1.5416	-0.0316589	-0.0850958
-0.93067	-0.109876	-0.133859
1.43702	-0.342285	-0.336752
0.307352	-0.18652	-0.218055
-2.60235	0.0431706	-0.0230822
2.57327	-0.536108	-0.477634
-1.07748	-0.117948	-0.0663356
2.46549	-0.534507	-0.515379
-0.361041	-0.105776	-0.119628
-1.1942	-0.0928131	-0.0851949
-0.661415	-0.115586	-0.121748
-0.928244	-0.0281931	-0.0709372
2.48495	-0.520461	-0.510264
2.47694	-0.499017	-0.438715
0.747725	-0.301035	-0.314886
2.75349	-0.496736	-0.479874
0.383457	-0.235262	-0.291481
2.64842	-0.535159	-0.500952
1.83382	-0.432318	-0.414043
-0.399068	-0.174615	-0.0951185
1.14745	-0.381638	-0.380407
-2.0143	-0.0567933	-0.0123329
2.29255	-0.490455	-0.484214
-1.86573	0.0645547	-0.00723446
2.62496	-0.522878	-0.505181
-1.08894	-0.119067	-0.0154653
-2.3461	0.0333075	-0.0169143
-2.7482	0.0368263	-0.0275399
1.14561	-0.35774	-0.350403
2.37258	-0.481525	-0.471131
-1.352	-0.100626	-0.165228
-2.89013	-0.0383038	0.0227569
-0.513274	-0.0607442	-0.10112
1.27718	-0.32895	-0.281001
-1.04011	-0.116552	-0.116852
-1.86111	-0.10743	-0.0566456
1.64574	-0.430143	-0.455314
2.62623	-0.517095	-0.48217
-1.51116	-0.0414233	-0.03157
-2.59507	-0.0955753	-0.0281661
1.78053	-0.494489	-0.47321
2.52221	-0.502316	-0.509328
2.01722	-0.281291	-0.42714
-0.527561	-0.137248	-0.068199
-0.514776	-0.258202	-0.208772
1.89523	-0.486199	-0.493962
-0.654735	-0.243548	-0.195196
-1.76286	-0.0384308	-0.0481032
-1.00627	-0.0973915	-0.138609
-2.27157	-0.106401	-0.00255324
-0.618703	-0.169159	-0.0876773
2.99977	-0.497047	-0.518436
-1.39927	-0.0793534	-0.183317
0.186398	-0.30388	-0.251228
2.9589	-0.493813	-0.50674
-0.614765	-0.20326	-0.128842
-0.778751	-0.130152	-0.0492942
-1.39192	-0.0777193	-0.0806623
1.0822	-0.33913	-0.237665
-2.73379	-0.0632237	0.0123985
1.70827	-0.414504	-0.442361
-0.956635	-0.0652485	-0.0503105
1.77831	-0.476091	-0.505277
-1.0439	-0.144146	-0.119582
-2.02073	-0.00838391	-0.0358286
2.9513	-0.513267	-0.514947
1.60107	-0.440402	-0.398027
2.60561	-0.526723	-0.520326
-2.99827	-0.0209859	0.0217102
1.32402	-0.458792	-0.4717
1.81531	-0.490598	-0.464833
-2.74699	0.0725119	0.0480612
1.19443	-0.365251	-0.384274
-2.18175	-0.00521963	-0.0885277
1.13661	-0.280365	-0.345746
-1.48027	-0.0937215	-0.0482384
1.40419	-0.346562	-0.384667
-2.33701	-0.000423278	-0.0339137
-1.87689	-0.0550266	-0.028478
0.640887	-0.377995	-0.362989
-1.02961	-0.0878917	-0.0881813
-2.26371	0.00111262	-0.00128203
-1.53925	0.0134413	-0.101849
2.17771	-0.46671	-0.452555
-2.9444	0.101199	-0.0144398
-0.0848627	-0.24846	-0.184196
0.466186	-0.283277	-0.228679
2.73111	-0.542286	-0.513693
-2.96683	0.0945137	-0.0016705
-1.41884	-0.0813134	-0.0812942
2.32637	-0.380388	-0.479394
2.27085	-0.496303	-0.470547
[truncated: 673 more rows]

## Sheet: fig3h_histograms
histogram_1_delta_x	histogram_1_delta_y	histogram_2_delta_x	histogram_2_delta_y	histogram_3_delta_x	histogram_3_delta_y
[truncated: 99,500 more rows]

[truncated: 12 more sheets: fig3i_plot, fig3j_plot, fig4a_plot, fig4b_plot, fig4c_plot, fig4d_plot, fig4e_plot, fig4f_plot, fig4g_plot, fig4h_plot, fig4i-k_umap_coordinates, fig4l-n_umap_coordinates]
